# Supplementary material for: Gut microbiota influences lung cancer risk through circulating cytokines—Insights from a Mendelian randomization study
Source: Medicine (Baltimore). 2025 Oct 3;104(40):e44897. doi: 10.1097/MD.0000000000044897 (PMC12499803; doi:10.1097/MD.0000000000044897)
Supplement: Supplementary file 1 [file medi-104-e44897-s001.xls]

## Sheet: Supplementary table legends
Supplementary table 1. 5259 SNPs for 473 gut microbiota taxa
Supplementary table 2. 1818 SNPs for 91 cytokines
Supplementary table 3. 101 SNPs for lung squamous cell carcinoma
Supplementary table 4. 102 SNPs for lung adenocarcinoma
Supplementary table 5. 73 SNPs for small cell lung cancer
Supplementary table 6. Causal effects of gut microbiota on lung cancer
Supplementary table 7. Causal effects of cytokines on lung cancer
Supplementary table 8. Causal effects of gut microbiota on cytokines
Supplementary table 9. Causal effects of lung cancer on gut microbiota
Supplementary table 10. Causal effects of lung cancer on cytokines

## Sheet: Supplementary table 1
Supplementary table 1. 5259 SNPs for 473 gut microbiota taxa
NO.	ID	SNP	Base_pair_location	Effect_allele	Other_allele	Effect_allele_frequency	Beta	Standard_error	P_value
1	GCST90032172	rs35529920	241314385	T	C	0.0324356	0.112596	0.0241238	3e-6
2	GCST90032172	rs56059578	46549445	T	C	0.202203	-0.0541688	0.0106949	4.1e-7
3	GCST90032172	rs78781023	98822938	T	C	0.0262405	0.124674	0.0270976	4.2e-6
4	GCST90032172	rs2301066	36678173	T	C	0.374392	-0.0417618	0.00890582	2.7e-6
5	GCST90032172	rs149492298	110806111	A	G	0.0119408	0.187131	0.0393907	2e-6
6	GCST90032172	rs1577118	11110873	A	G	0.0265323	0.143816	0.0267509	7.6e-8
7	GCST90032172	rs4788593	71989066	G	C	0.462599	-0.0397276	0.0085534	3.4e-6
8	GCST90032172	rs6044752	17352505	G	A	0.18812	0.0515994	0.0109945	2.7e-6
9	GCST90032173	rs13020322	99248465	G	A	0.216163	0.0157695	0.00342146	4e-6
10	GCST90032173	rs12637754	69791714	G	A	0.174072	-0.0203502	0.0036898	3.5e-8
11	GCST90032173	rs164427	52669082	A	G	0.192714	-0.0166941	0.00355519	2.7e-6
12	GCST90032173	rs10878425	66452358	T	C	0.337956	-0.0136559	0.00296547	4.1e-6
13	GCST90032173	rs2827109	21885876	G	A	0.249063	-0.0152088	0.00325668	3e-6
14	GCST90032174	rs13020322	99248465	G	A	0.216163	0.0143566	0.00312659	4.4e-6
15	GCST90032174	rs12637754	69791714	G	A	0.174072	-0.0188591	0.0033716	2.2e-8
16	GCST90032174	rs164427	52669082	A	G	0.192714	-0.0151409	0.00324862	3.2e-6
17	GCST90032174	rs9986739	8983936	T	C	0.131541	0.0183681	0.00387171	2.1e-6
18	GCST90032174	rs10781012	71318836	G	A	0.13386	-0.0172745	0.0037525	4.2e-6
19	GCST90032174	rs10878425	66452358	T	C	0.337956	-0.0124292	0.00270984	4.5e-6
20	GCST90032174	rs118022621	78792137	G	A	0.0356602	-0.0317201	0.0068693	3.9e-6
21	GCST90032174	rs2827109	21885876	G	A	0.249063	-0.0136058	0.00297597	4.8e-6
22	GCST90032175	rs59655337	98521908	A	G	0.0410993	-0.0468773	0.00916444	3.1e-7
23	GCST90032175	rs143189136	197808402	T	C	0.0230964	-0.0575443	0.0123714	3.3e-6
24	GCST90032175	rs2518642	17465870	T	C	0.316773	0.0190745	0.00388779	9.3e-7
25	GCST90032175	rs7773795	106626064	C	T	0.0949739	0.0340796	0.00620627	4e-8
26	GCST90032175	rs78195101	22359832	G	A	0.169445	0.0225597	0.00491728	4.5e-6
27	GCST90032175	rs80634	43897188	A	G	0.127993	0.0274364	0.00554301	7.4e-7
28	GCST90032176	rs11746	161713346	G	A	0.492172	0.0431592	0.00862608	5.6e-7
29	GCST90032176	rs35933529	208475158	A	T	0.0747436	0.0766077	0.0165671	3.8e-6
30	GCST90032176	rs75704612	6163440	T	G	0.041879	0.100583	0.0215202	3e-6
31	GCST90032176	rs1521662	212264486	G	T	0.267671	0.045742	0.00978068	2.9e-6
32	GCST90032176	rs78108900	90826026	T	C	0.2333	-0.0487882	0.0101563	1.6e-6
33	GCST90032176	rs2627838	142343967	T	C	0.0177815	0.154456	0.0325053	2e-6
34	GCST90032176	rs141777731	186892935	G	C	0.0116044	0.21099	0.0393633	8.3e-8
35	GCST90032176	rs28558255	153157991	A	G	0.0126369	0.188081	0.0383446	9.3e-7
36	GCST90032176	rs62474725	3694900	C	G	0.0406957	0.102585	0.0219296	2.9e-6
37	GCST90032176	rs79309432	69677529	G	A	0.0117766	0.183925	0.0401795	4.7e-6
38	GCST90032176	rs117780817	76094129	G	C	0.0144744	0.209511	0.03537	3.2e-9
39	GCST90032176	rs117404788	50844270	A	G	0.0117568	0.182162	0.0398568	4.9e-6
40	GCST90032177	rs630359	31267850	C	G	0.167571	0.042952	0.0091463	2.7e-6
41	GCST90032177	rs148894440	150004007	T	C	0.0543753	0.0678118	0.0147113	4e-6
42	GCST90032177	rs114480009	192672011	G	A	0.0143848	0.136536	0.0280914	1.2e-6
43	GCST90032177	rs73252933	54115893	C	T	0.0517474	-0.0692967	0.0147916	2.8e-6
44	GCST90032177	rs57655157	57343231	A	G	0.143641	0.0445382	0.00945739	2.5e-6
45	GCST90032177	rs56240842	159376471	A	G	0.0550583	-0.066734	0.0144714	4e-6
46	GCST90032177	rs4621606	90825639	T	C	0.212024	-0.0373012	0.00816423	4.9e-6
47	GCST90032177	rs138999137	13382810	G	C	0.0111878	0.185868	0.0315139	3.7e-9
48	GCST90032177	rs789019	28716499	A	G	0.0647603	-0.0647339	0.0134341	1.4e-6
49	GCST90032177	rs10859228	91909211	G	A	0.45614	-0.0322097	0.00663439	1.2e-6
50	GCST90032178	rs72773146	23296132	C	T	0.0310438	-0.0385648	0.00769699	5.4e-7
51	GCST90032178	rs115458621	144853746	G	A	0.100544	-0.0210889	0.00444503	2.1e-6
52	GCST90032178	rs55888898	193764868	G	A	0.213497	-0.0150153	0.00323933	3.6e-6
53	GCST90032178	rs11204010	18976133	T	A	0.142617	-0.0180146	0.00383069	2.6e-6
54	GCST90032178	rs7030685	38254694	G	C	0.474257	0.0124889	0.00264966	2.4e-6
55	GCST90032178	rs111892487	72161021	T	C	0.0235889	-0.0408686	0.00874228	2.9e-6
56	GCST90032178	rs12570042	89033631	A	G	0.124537	-0.0195239	0.00400064	1.1e-6
57	GCST90032178	rs9507799	26827100	T	C	0.461922	0.0126265	0.00268842	2.6e-6
58	GCST90032178	rs13337877	5406327	A	G	0.164213	-0.0198132	0.00362097	4.5e-8
59	GCST90032178	rs111490410	49943818	C	T	0.0124958	-0.0566186	0.0120196	2.5e-6
60	GCST90032178	rs12974710	15022648	T	C	0.12228	-0.020389	0.00405149	4.8e-7
61	GCST90032179	rs3940549	135381057	G	A	0.421891	0.0856809	0.00684579	6.1e-36
62	GCST90032179	rs7369560	211640274	C	T	0.0450924	0.0761084	0.0161327	2.4e-6
63	GCST90032179	rs72660102	92358575	G	A	0.0784297	0.0581274	0.0123557	2.5e-6
64	GCST90032179	rs10440729	148814170	T	C	0.173411	0.0410487	0.00881147	3.2e-6
65	GCST90032179	rs472059	124595859	A	G	0.321387	0.0367925	0.00715519	2.7e-7
66	GCST90032179	rs4764026	13682486	C	A	0.357958	0.0339505	0.00697091	1.1e-6
67	GCST90032179	rs3803488	94855638	A	G	0.226043	0.0368617	0.00798195	3.9e-6
68	GCST90032179	rs116980236	36827927	G	A	0.0637829	-0.0635304	0.01376	3.9e-6
69	GCST90032179	rs116897774	36880528	T	C	0.0105183	0.151975	0.032838	3.7e-6
70	GCST90032179	rs6067586	50896084	A	G	0.0191261	0.116407	0.0245081	2e-6
71	GCST90032180	rs3940549	135381057	G	A	0.421891	0.050729	0.00513697	5.3e-23
72	GCST90032180	rs62484243	1425323	T	G	0.095639	0.0400151	0.00848481	2.4e-6
73	GCST90032180	rs35307665	33719560	T	C	0.172833	-0.031698	0.00670697	2.3e-6
74	GCST90032181	rs113201217	101451843	T	C	0.0148498	0.197561	0.0419434	2.5e-6
75	GCST90032181	rs3940549	135381057	G	A	0.421891	0.123463	0.0103317	6.5e-33
76	GCST90032181	rs10440729	148814170	T	C	0.173411	0.0624891	0.0132993	2.6e-6
77	GCST90032181	rs472059	124595859	A	G	0.321387	0.0530637	0.0107976	8.9e-7
78	GCST90032181	rs76648959	70752304	A	G	0.0373665	-0.129661	0.026469	9.7e-7
79	GCST90032181	rs2300246	13688823	T	A	0.247104	0.0554716	0.0116406	1.9e-6
80	GCST90032182	rs9273487	32660372	G	A	0.266989	-0.114566	0.0194374	3.8e-9
81	GCST90032182	rs7836768	64474910	G	A	0.376137	-0.082043	0.0177492	3.8e-6
82	GCST90032182	rs2456556	93974476	A	G	0.200673	0.0979141	0.0211856	3.8e-6
83	GCST90032182	rs146505472	55834956	G	C	0.0173435	-0.306083	0.0655829	3.1e-6
84	GCST90032182	rs150639620	44878035	T	G	0.0414704	0.215365	0.0432182	6.3e-7
85	GCST90032183	rs6427397	157735935	T	C	0.390564	0.112636	0.0194835	7.4e-9
86	GCST90032183	rs7515552	168522088	A	G	0.0114517	0.411611	0.0890693	3.8e-6
87	GCST90032183	rs142424565	9212526	A	G	0.0241373	0.292508	0.061542	2e-6
88	GCST90032183	rs6799456	11884415	T	C	0.177864	0.116139	0.0245918	2.3e-6
89	GCST90032183	rs1543247	114846365	G	C	0.017839	0.35097	0.0715696	9.4e-7
90	GCST90032183	rs114151759	132899973	G	A	0.0776225	0.161711	0.0352602	4.5e-6
91	GCST90032183	rs13087765	139267141	T	G	0.284162	0.103438	0.0208739	7.2e-7
92	GCST90032183	rs35187774	66730500	T	C	0.0335992	0.253428	0.0521041	1.2e-6
93	GCST90032183	rs151213409	171550064	C	T	0.0141095	0.379393	0.0801805	2.2e-6
94	GCST90032183	rs35746165	36071952	A	T	0.470568	0.088289	0.0189138	3e-6
95	GCST90032183	rs117756856	18212452	A	G	0.0167484	0.355377	0.0735675	1.4e-6
96	GCST90032183	rs5009626	408946	C	T	0.494911	-0.089156	0.0193945	4.3e-6
97	GCST90032183	rs73666217	16767125	A	C	0.0299426	0.263187	0.0555388	2.1e-6
98	GCST90032183	rs61022210	23436048	T	C	0.00898254	0.520887	0.100222	2e-7
99	GCST90032183	rs71417993	32127741	A	C	0.0440804	0.217264	0.0463175	2.7e-6
100	GCST90032183	rs4890815	77301174	G	C	0.0118408	0.418757	0.0870327	1.5e-6
101	GCST90032184	rs78147929	57157111	T	C	0.118886	-0.0448436	0.00901846	6.6e-7
102	GCST90032184	rs6714153	11007917	G	T	0.18061	-0.0356844	0.00768932	3.5e-6
103	GCST90032184	rs72771466	23288553	T	C	0.0311126	0.0961387	0.0169482	1.4e-8
104	GCST90032184	rs2213902	17397088	C	G	0.0794867	-0.0548863	0.0109152	4.9e-7
105	GCST90032184	rs7820268	39920010	T	C	0.28473	0.0301624	0.00647545	3.2e-6
106	GCST90032184	rs145111742	126794993	T	C	0.0196029	-0.0972476	0.0212841	4.9e-6
107	GCST90032184	rs77140898	28528262	G	A	0.0363636	0.0741914	0.0156194	2e-6
108	GCST90032184	rs4943236	34613040	C	T	0.299966	0.0295093	0.00633764	3.2e-6
109	GCST90032185	rs12473111	36238963	A	G	0.0359797	-0.23729	0.0433455	4.4e-8
110	GCST90032185	rs2161973	66778662	A	T	0.497087	-0.0775488	0.0167223	3.5e-6
111	GCST90032185	rs56173852	227653679	T	C	0.0297338	0.231136	0.0472752	1e-6
112	GCST90032185	rs77459461	26222265	C	A	0.023299	-0.255893	0.0532281	1.5e-6
113	GCST90032185	rs2118360	16222296	T	C	0.0125042	-0.356371	0.0726442	9.3e-7
114	GCST90032185	rs2900485	21418632	T	C	0.0422679	-0.189025	0.0402868	2.7e-6
115	GCST90032185	rs62052275	13987225	A	G	0.209603	0.0924896	0.0197631	2.9e-6
116	GCST90032185	rs143127636	17285517	T	A	0.0219217	-0.278439	0.0549833	4.1e-7
117	GCST90032186	rs76064520	153634636	A	C	0.0454316	-0.167056	0.0344455	1.2e-6
118	GCST90032186	rs112122255	131659919	T	C	0.0660329	-0.139342	0.0297145	2.7e-6
119	GCST90032186	rs907203	7947015	G	A	0.448287	-0.0670799	0.014629	4.5e-6
120	GCST90032186	rs73187158	75217531	T	C	0.0440054	-0.162729	0.0354281	4.4e-6
121	GCST90032186	rs61941270	111672025	C	G	0.0903574	0.116199	0.0253397	4.5e-6
122	GCST90032186	rs75266414	8717395	C	G	0.142725	-0.0996219	0.0209903	2.1e-6
123	GCST90032186	rs76873365	33661538	A	C	0.0366855	-0.197486	0.0388194	3.6e-7
124	GCST90032186	rs1398956	36451471	A	G	0.0157983	-0.32067	0.057986	3.2e-8
125	GCST90032187	rs13140638	17042224	A	C	0.0306826	0.174562	0.0344008	3.9e-7
126	GCST90032187	rs72717131	134946474	C	T	0.030334	0.167584	0.0347729	1.4e-6
127	GCST90032187	rs35741	5826159	G	T	0.293933	-0.0618174	0.0131504	2.6e-6
128	GCST90032187	rs752727	109335072	G	A	0.0757627	-0.105977	0.0224356	2.3e-6
129	GCST90032187	rs117557870	7399018	T	C	0.0424552	0.134966	0.0294431	4.6e-6
130	GCST90032187	rs62502155	27127195	T	C	0.0120866	0.307901	0.0542277	1.4e-8
131	GCST90032187	rs12236763	117644570	C	G	0.230391	0.0646844	0.013921	3.4e-6
132	GCST90032187	rs11860707	79542984	A	C	0.0142761	0.231135	0.0502417	4.2e-6
133	GCST90032187	rs35171791	34443157	T	C	0.075606	0.110009	0.0225686	1.1e-6
134	GCST90032187	rs150759482	2390893	A	G	0.0131424	0.281051	0.0525054	8.7e-8
135	GCST90032188	rs12720529	186893674	A	G	0.0235234	0.0420362	0.00903029	3.2e-6
136	GCST90032188	rs11720343	189925632	G	C	0.161564	-0.017236	0.00371574	3.5e-6
137	GCST90032188	rs62463250	72403243	C	A	0.142371	-0.0188957	0.00395694	1.8e-6
138	GCST90032188	rs76893631	106396073	C	T	0.0372286	0.0347115	0.00719196	1.4e-6
139	GCST90032188	rs9506420	20037773	C	T	0.0366795	0.0355162	0.00730646	1.2e-6
140	GCST90032188	rs2586183	79887764	T	A	0.454492	0.0128685	0.00270837	2e-6
141	GCST90032188	rs328501	57442699	C	G	0.321326	-0.0170641	0.00296328	8.5e-9
142	GCST90032188	rs118100157	46858684	A	G	0.0208789	0.0445805	0.00965115	3.9e-6
143	GCST90032189	rs6697926	33892597	C	T	0.361313	0.0483724	0.00886599	4.9e-8
144	GCST90032189	rs6834989	177731849	C	T	0.326897	0.0423093	0.00916419	3.9e-6
145	GCST90032189	rs139588694	181118108	G	A	0.0157913	0.158035	0.0340804	3.5e-6
146	GCST90032189	rs6866016	9980203	A	G	0.150378	0.0580378	0.0117835	8.4e-7
147	GCST90032189	rs1599011	67223029	T	G	0.364858	-0.0404217	0.00875908	3.9e-6
148	GCST90032189	rs7165513	95330896	T	A	0.216556	0.0494512	0.0104332	2.1e-6
149	GCST90032189	rs74838822	84662608	A	C	0.0174555	-0.151178	0.032556	3.4e-6
150	GCST90032190	rs61742849	113683521	A	G	0.0188917	0.13714199999999999	0.0267657	3e-7
151	GCST90032190	rs4674463	219860110	A	C	0.0716093	-0.0710934	0.0143534	7.3e-7
152	GCST90032190	rs2852623	101865749	T	C	0.127107	-0.0556296	0.0111079	5.5e-7
153	GCST90032190	rs4722327	24121890	T	G	0.43882	0.034588	0.00738657	2.8e-6
154	GCST90032190	rs2283177	2591641	T	C	0.0587888	0.0714829	0.0155977	4.6e-6
155	GCST90032190	rs145171932	105583532	A	G	0.0272972	0.123477	0.0225103	4.1e-8
156	GCST90032190	rs76928381	68482770	T	C	0.0166695	0.153177	0.0290407	1.3e-7
157	GCST90032190	rs118162561	55593007	C	G	0.0326105	0.0961169	0.020823	3.9e-6
158	GCST90032191	rs13374146	1180851	C	T	0.0998612	0.0688409	0.0138571	6.8e-7
159	GCST90032191	rs72633018	7864539	T	C	0.104146	0.0662085	0.0135151	9.6e-7
160	GCST90032191	rs79027827	11617658	A	G	0.0133748	0.163155	0.0354868	4.3e-6
161	GCST90032191	rs36073842	204725300	C	G	0.053151	0.0868516	0.0183424	2.2e-6
162	GCST90032191	rs6797860	189763775	A	G	0.344747	0.0501061	0.00901749	2.8e-8
163	GCST90032191	rs10073754	179879517	G	A	0.119708	0.0597209	0.0127146	2.6e-6
164	GCST90032191	rs78613394	65055159	G	A	0.0159511	0.194369	0.0327134	2.8e-9
165	GCST90032191	rs7047189	73854997	C	G	0.197161	-0.0497381	0.0102346	1.2e-6
166	GCST90032191	rs79345250	72301329	C	T	0.0521917	0.0896092	0.0183788	1.1e-6
167	GCST90032191	rs140944564	101091026	T	A	0.0113714	0.186157	0.0380046	9.7e-7
168	GCST90032191	rs116960684	35286366	T	C	0.0403912	0.0998411	0.0209755	1.9e-6
169	GCST90032191	rs2657916	52390286	A	G	0.116752	0.0609964	0.0127445	1.7e-6
170	GCST90032191	rs117881779	32515760	T	C	0.0263957	0.117344	0.0254334	4e-6
171	GCST90032192	rs12403333	198204181	C	G	0.0816961	-0.0419748	0.00814189	2.5e-7
172	GCST90032192	rs2005255	18835196	G	A	0.0455161	-0.0614355	0.0107976	1.3e-8
173	GCST90032192	rs28715598	168768872	T	C	0.417319	-0.0218903	0.00457066	1.7e-6
174	GCST90032192	rs78877230	1118485	T	C	0.170662	0.0276926	0.00593026	3e-6
175	GCST90032192	rs4324912	73126419	C	T	0.42762	0.0211039	0.00453462	3.3e-6
176	GCST90032192	rs4740421	130438081	C	T	0.269532	0.0241986	0.00513066	2.4e-6
177	GCST90032192	rs141785353	35000925	T	C	0.0386685	0.0533591	0.0116439	4.6e-6
178	GCST90032192	rs116901476	50626640	A	G	0.0254266	0.0654158	0.0141611	3.8e-6
179	GCST90032193	rs12403333	198204181	C	G	0.0816961	-0.0386789	0.00760078	3.6e-7
180	GCST90032193	rs2005255	18835196	G	A	0.0455161	-0.0587374	0.0100799	5.6e-9
181	GCST90032193	rs182229451	236312868	T	C	0.0242112	0.0642229	0.0137133	2.8e-6
182	GCST90032193	rs28715598	168768872	T	C	0.417319	-0.0200986	0.00426688	2.5e-6
183	GCST90032193	rs10069877	5286585	A	G	0.227342	-0.0232158	0.00500315	3.5e-6
184	GCST90032193	rs78877230	1118485	T	C	0.170662	0.0265641	0.00553607	1.6e-6
185	GCST90032193	rs4740421	130438081	C	T	0.269532	0.0222575	0.00478965	3.4e-6
186	GCST90032193	rs55643638	70799752	A	G	0.0717764	0.0371345	0.00809155	4.4e-6
187	GCST90032193	rs62126240	57607050	T	C	0.05754	0.0418273	0.00901926	3.5e-6
188	GCST90032193	rs116901476	50626640	A	G	0.0254266	0.0607725	0.0132199	4.3e-6
189	GCST90032193	rs4820366	39074218	G	A	0.0473773	-0.0453718	0.00986804	4.3e-6
190	GCST90032194	rs2337372	27917482	A	G	0.25021	-0.0266816	0.00578824	4e-6
191	GCST90032194	rs78292477	64276093	A	C	0.0167199	-0.106814	0.0195817	4.9e-8
192	GCST90032194	rs72761817	41654144	G	A	0.0106992	-0.113498	0.0239062	2.1e-6
193	GCST90032194	rs4320627	27175052	G	A	0.270238	-0.0272334	0.00562439	1.3e-6
194	GCST90032194	rs323639	75986609	G	A	0.0339517	0.0650447	0.013922	3e-6
195	GCST90032194	rs11106355	77706450	G	A	0.279116	-0.0273302	0.0055749	9.5e-7
196	GCST90032194	rs144125979	107660317	T	C	0.0305847	0.0679428	0.0148068	4.5e-6
197	GCST90032194	rs75066972	78157839	A	G	0.0209814	-0.0844413	0.0175499	1.5e-6
198	GCST90032194	rs28495372	43897472	A	G	0.0758692	0.0440096	0.00945192	3.2e-6
199	GCST90032195	rs142752106	13546646	C	G	0.050608	0.0672541	0.0145762	4e-6
200	GCST90032195	rs544038	89243780	C	T	0.0144611	0.125588	0.0267584	2.7e-6
201	GCST90032195	rs76980483	202303760	T	C	0.0155248	0.118754	0.0257583	4e-6
202	GCST90032195	rs1518655	35647029	A	G	0.194047	-0.0381364	0.00818362	3.2e-6
203	GCST90032195	rs78875968	184451226	G	C	0.0133243	0.131684	0.0278415	2.2e-6
204	GCST90032195	rs6932768	140891325	C	A	0.491573	-0.0300223	0.00636178	2.4e-6
205	GCST90032195	rs6949097	29799929	T	C	0.445459	-0.0316359	0.00643272	8.7e-7
206	GCST90032195	rs9735474	69760283	A	G	0.387012	-0.0301297	0.00658898	4.8e-6
207	GCST90032195	rs67547277	67303139	G	A	0.00974462	0.158627	0.0326147	1.2e-6
208	GCST90032195	rs181415	17757494	A	G	0.362628	-0.0318356	0.00684863	3.3e-6
209	GCST90032196	rs17024692	100747843	G	A	0.132259	-0.0314864	0.00667991	2.4e-6
210	GCST90032196	rs1567477	178418326	A	G	0.305233	-0.022825	0.00482897	2.3e-6
211	GCST90032196	rs10122182	4728729	T	C	0.358307	-0.0213857	0.00463971	4e-6
212	GCST90032196	rs7925814	43096489	A	G	0.214105	0.0256372	0.00541206	2.2e-6
213	GCST90032196	rs118154512	97789645	A	G	0.053247	-0.0474755	0.00988468	1.6e-6
214	GCST90032196	rs116196949	9014770	T	C	0.0214863	-0.0707871	0.0153506	4e-6
215	GCST90032196	rs4803162	53705842	G	A	0.214468	-0.025242	0.00541855	3.2e-6
216	GCST90032196	rs76485293	21475983	C	G	0.040658	0.0611516	0.0111136	3.7e-8
217	GCST90032196	rs117569402	30970876	C	T	0.0144854	0.0846476	0.0180622	2.8e-6
218	GCST90032197	rs4375236	215206017	T	C	0.133485	-0.032928	0.00715234	4.1e-6
219	GCST90032197	rs34474338	191726395	T	C	0.462436	0.0228318	0.00495641	4.1e-6
220	GCST90032197	rs7632521	1072637	A	G	0.0412538	0.0590031	0.0125356	2.5e-6
221	GCST90032197	rs4679683	150813207	T	C	0.229565	-0.028072	0.00590763	2e-6
222	GCST90032197	rs144330193	19777246	T	C	0.0185216	0.0919923	0.0184112	5.8e-7
223	GCST90032197	rs7030685	38254694	G	C	0.474257	0.0274235	0.00491233	2.4e-8
224	GCST90032197	rs35919189	79577743	C	T	0.0637406	-0.0469757	0.0100875	3.2e-6
225	GCST90032198	rs1371483	4841754	T	C	0.0480364	0.0311724	0.0064905	1.6e-6
226	GCST90032198	rs1879087	136064653	C	T	0.0677321	-0.0261238	0.00563526	3.6e-6
227	GCST90032198	rs3774209	8652371	A	C	0.394164	-0.0141214	0.00288646	1e-6
228	GCST90032198	rs6763811	124983463	C	T	0.318764	-0.017089	0.00299326	1.1e-8
229	GCST90032198	rs114697521	58157477	C	T	0.0195352	0.0502133	0.0102809	1e-6
230	GCST90032198	rs79253912	9715199	A	G	0.0295889	-0.0385864	0.00844046	4.8e-6
231	GCST90032198	rs143048866	7159005	T	C	0.0528157	-0.0293428	0.0063871	4.3e-6
232	GCST90032198	rs9979304	39007606	G	A	0.437819	-0.01306	0.00284052	4.3e-6
233	GCST90032199	rs4575107	106615677	G	A	0.214924	-0.0131305	0.00282374	3.3e-6
234	GCST90032199	rs9836224	124979148	T	C	0.318826	-0.0139704	0.00246722	1.5e-8
235	GCST90032199	rs75816161	191657744	C	T	0.0349697	0.0296759	0.00632002	2.7e-6
236	GCST90032199	rs55888898	193764868	G	A	0.213497	0.0129486	0.00282771	4.7e-6
237	GCST90032199	rs34555856	80715026	A	G	0.0503166	0.0269102	0.00534625	4.8e-7
238	GCST90032199	rs62324492	124544765	T	A	0.0158382	0.0426718	0.00900297	2.1e-6
239	GCST90032199	rs80121911	33646288	G	C	0.0110511	0.0587665	0.0111626	1.4e-7
240	GCST90032199	rs2930372	3908815	A	G	0.0678265	0.0209666	0.00456128	4.3e-6
241	GCST90032199	rs117830300	67657572	A	G	0.0559032	0.0234899	0.00506106	3.5e-6
242	GCST90032199	rs2492380	33658468	C	T	0.0128184	0.0475304	0.0103628	4.5e-6
243	GCST90032199	rs144152600	84628496	A	C	0.0489647	0.0265415	0.00536735	7.6e-7
244	GCST90032199	rs186791515	132385674	G	A	0.0172298	-0.0467388	0.00874329	9e-8
245	GCST90032200	rs12045973	230676436	T	C	0.241256	-0.00942261	0.00199661	2.4e-6
246	GCST90032200	rs4988235	135851076	G	A	0.414723	-0.0100068	0.00176621	1.5e-8
247	GCST90032200	rs77458651	69858250	A	G	0.166525	-0.0107196	0.00229813	3.1e-6
248	GCST90032200	rs141470488	25851430	A	G	0.0120087	0.040303	0.00784663	2.8e-7
249	GCST90032200	rs1989105	6523709	C	G	0.396862	0.00843744	0.00176278	1.7e-6
250	GCST90032200	rs4910383	11543456	T	C	0.0432838	0.0217642	0.00416474	1.7e-7
251	GCST90032200	rs12417836	70243594	T	C	0.0655821	0.0163911	0.00347073	2.3e-6
252	GCST90032200	rs72642602	36472440	T	C	0.0754237	0.0154549	0.00326263	2.2e-6
253	GCST90032200	rs8133184	17417659	C	G	0.182945	0.0102439	0.00221329	3.7e-6
254	GCST90032200	rs6517454	38275479	T	G	0.0301651	0.0243739	0.00505241	1.4e-6
255	GCST90032201	rs12612811	106040996	C	T	0.189812	-0.0307312	0.00649968	2.3e-6
256	GCST90032201	rs6770435	169704937	A	G	0.289624	0.0261349	0.00566271	3.9e-6
257	GCST90032201	rs72836154	22241813	G	C	0.0113713	0.109291	0.0238959	4.8e-6
258	GCST90032201	rs8061031	24580513	A	G	0.485734	0.0239125	0.00518744	4e-6
259	GCST90032201	rs12448177	71511100	A	G	0.0189298	0.0865097	0.01892	4.8e-6
260	GCST90032201	rs114602896	76852936	T	C	0.011377	0.124088	0.0243153	3.3e-7
261	GCST90032201	rs62216401	18537655	G	A	0.0330864	-0.0653123	0.0140744	3.5e-6
262	GCST90032202	rs6714153	11007917	G	T	0.18061	-0.0279535	0.00599136	3.1e-6
263	GCST90032202	rs182417149	83132242	G	A	0.0112852	-0.0995656	0.0215113	3.7e-6
264	GCST90032202	rs191996265	183247367	G	A	0.046301	-0.0508481	0.0109116	3.2e-6
265	GCST90032202	rs10201907	223053094	T	C	0.0279179	0.0641309	0.0137967	3.3e-6
266	GCST90032202	rs12715572	61600450	A	G	0.276639	-0.0244572	0.0050943	1.6e-6
267	GCST90032202	rs6804876	186562737	C	A	0.372222	-0.0267687	0.00471414	1.4e-8
268	GCST90032202	rs74694536	31677832	A	G	0.067862	0.0427114	0.00920346	3.5e-6
269	GCST90032202	rs140364652	55064475	A	C	0.0173518	0.0837255	0.01761	2e-6
270	GCST90032202	rs11794103	135928500	A	C	0.322184	-0.023131	0.0049258	2.7e-6
271	GCST90032202	rs158106	77092978	G	T	0.358577	-0.0219	0.00474983	4e-6
272	GCST90032202	rs860180	44575111	C	T	0.232261	0.0249353	0.00538686	3.7e-6
273	GCST90032203	rs12757364	82592696	A	G	0.353861	0.015772	0.0033977	3.5e-6
274	GCST90032203	rs115874215	203850169	A	G	0.0253952	0.047869	0.0102806	3.2e-6
275	GCST90032203	rs77922087	31089564	G	A	0.154479	0.0226566	0.00446826	4e-7
276	GCST90032203	rs117789627	110480101	C	G	0.0178962	0.061194	0.0120949	4.2e-7
277	GCST90032203	rs35450468	127073787	G	A	0.0727518	0.0297434	0.00624025	1.9e-6
278	GCST90032203	rs138057271	77915207	T	G	0.0138446	0.0648391	0.0139261	3.2e-6
279	GCST90032203	rs2875074	14847525	C	G	0.205098	0.019413	0.0040563	1.7e-6
280	GCST90032203	rs72821769	16028379	A	G	0.121918	0.0261835	0.00500969	1.7e-7
281	GCST90032203	rs8080418	27757960	T	C	0.26879	0.0171803	0.00366045	2.7e-6
282	GCST90032203	rs72895127	39920099	T	C	0.0300436	0.0520217	0.00939955	3.1e-8
283	GCST90032203	rs150011658	51416178	C	T	0.0113636	0.0700329	0.0151182	3.6e-6
284	GCST90032203	rs1862456	8857873	A	C	0.466408	-0.0149431	0.00325853	4.5e-6
285	GCST90032204	rs41285010	56708615	G	A	0.0315913	0.08974	0.0182341	8.6e-7
286	GCST90032204	rs35908994	218166595	A	C	0.0402582	0.077261	0.0161797	1.8e-6
287	GCST90032204	rs11687684	107190307	T	C	0.197868	0.0379068	0.00794536	1.8e-6
288	GCST90032204	rs78775534	191671352	G	A	0.0439161	0.0752356	0.0156059	1.4e-6
289	GCST90032204	rs10201907	223053094	T	C	0.0279179	0.111219	0.0193523	9.1e-9
290	GCST90032204	rs71597328	175381094	A	G	0.0570757	0.0740244	0.0137066	6.6e-8
291	GCST90032204	rs12350649	27174172	T	A	0.114639	-0.0469452	0.00985272	1.9e-6
292	GCST90032204	rs73655567	116984909	A	C	0.0433755	0.073489	0.0155792	2.4e-6
293	GCST90032204	rs7297939	42700483	A	G	0.314001	0.0337675	0.00685091	8.3e-7
294	GCST90032204	rs2269322	102983436	T	C	0.397393	0.034321	0.0065262	1.4e-7
295	GCST90032205	rs7349466	17167066	T	G	0.0643014	0.0539531	0.0115113	2.8e-6
296	GCST90032205	rs113044297	50468626	T	C	0.0169834	0.120529	0.0218078	3.3e-8
297	GCST90032205	rs12634628	88406306	G	T	0.257165	0.0307069	0.0064414	1.9e-6
298	GCST90032205	rs76812958	10579595	G	T	0.0722922	0.0594986	0.0108597	4.3e-8
299	GCST90032205	rs7358063	15181433	C	T	0.204076	0.0323437	0.00704862	4.5e-6
300	GCST90032205	rs77899924	93032607	C	G	0.0189012	0.0945877	0.0205989	4.4e-6
301	GCST90032205	rs146002128	20786205	A	G	0.0682707	-0.0515116	0.0111796	4.1e-6
302	GCST90032205	rs199576728	53301254	T	G	0.478471	0.0272245	0.00560805	1.2e-6
303	GCST90032205	rs10407857	22896691	A	G	0.147347	0.0427029	0.0079554	8e-8
304	GCST90032206	rs149561196	63007892	C	T	0.025388	0.270476	0.0591149	4.8e-6
305	GCST90032206	rs36098468	75414446	T	C	0.156632	0.122212	0.0252655	1.3e-6
306	GCST90032206	rs7138520	482012	G	C	0.493439	0.104005	0.0186899	2.6e-8
307	GCST90032206	rs12826938	117365352	C	G	0.040381	0.21852	0.046709	2.9e-6
308	GCST90032206	rs189148845	2977036	T	C	0.0144392	0.354985	0.0775721	4.7e-6
309	GCST90032206	rs12978990	19002342	T	C	0.186226	-0.11134	0.0241678	4.1e-6
310	GCST90032207	rs149561196	63007892	C	T	0.025388	0.273343	0.0562642	1.2e-6
311	GCST90032207	rs77969904	221929350	A	G	0.023086	0.274313	0.0590701	3.4e-6
312	GCST90032207	rs10510731	41811818	T	C	0.193657	0.112354	0.0224698	5.7e-7
313	GCST90032207	rs34760623	43154503	T	C	0.0299748	0.245941	0.0513769	1.7e-6
314	GCST90032207	rs9759894	177387438	A	G	0.234489	0.100905	0.0216277	3.1e-6
315	GCST90032207	rs61269211	37707601	A	G	0.135219	0.125397	0.0257311	1.1e-6
316	GCST90032207	rs139389953	32176609	A	G	0.011402	0.466232	0.0826217	1.7e-8
317	GCST90032207	rs61881773	13809692	C	T	0.0252321	0.254248	0.054798	3.5e-6
318	GCST90032207	rs7927877	87469519	C	T	0.241344	0.0959895	0.020696	3.5e-6
319	GCST90032207	rs73594223	565463	G	C	0.0225888	0.28694	0.0596332	1.5e-6
320	GCST90032208	rs116375699	76236898	T	G	0.0128723	0.404408	0.0868119	3.2e-6
321	GCST90032208	rs57197355	26385034	C	T	0.11822	-0.141231	0.0304165	3.4e-6
322	GCST90032208	rs7798323	71108401	C	T	0.444789	-0.090996	0.0197905	4.3e-6
323	GCST90032208	rs1526413	125448097	A	G	0.189338	0.117066	0.0253942	4e-6
324	GCST90032208	rs117800280	32218517	A	G	0.0114078	0.452717	0.0922112	9.1e-7
325	GCST90032208	rs11193113	106927569	G	A	0.281397	0.101585	0.021843	3.3e-6
326	GCST90032208	rs7138520	482012	G	C	0.493439	0.108739	0.0198594	4.4e-8
327	GCST90032208	rs74459634	78245245	G	A	0.0148073	0.394481	0.0827514	1.9e-6
328	GCST90032209	rs35651442	89485825	A	G	0.043939400000000003	-0.171978	0.0374428	4.4e-6
329	GCST90032209	rs66504906	861983	G	A	0.410653	0.0798273	0.0157806	4.2e-7
330	GCST90032209	rs56081869	21479238	T	C	0.0960299	-0.137901	0.0264385	1.8e-7
331	GCST90032209	rs661492	103757594	C	T	0.198903	0.104143	0.0197135	1.3e-7
332	GCST90032209	rs117609332	76697789	C	T	0.0317904	-0.201964	0.0438423	4.1e-6
333	GCST90032209	rs12772528	3583432	G	A	0.245187	-0.0859115	0.0177929	1.4e-6
334	GCST90032209	rs7967829	65330441	T	C	0.309504	0.092082	0.0165272	2.5e-8
335	GCST90032209	rs11608374	130958908	A	G	0.042618	0.190287	0.0377478	4.6e-7
336	GCST90032209	rs9538310	33680582	A	G	0.466954	0.0719804	0.0156082	4e-6
337	GCST90032209	rs79568257	24668786	T	C	0.0892647	0.124716	0.026862	3.4e-6
338	GCST90032209	rs185713637	44086753	C	T	0.015869	0.338101	0.0609077	2.8e-8
339	GCST90032210	rs35699026	42085523	A	G	0.0259554	0.311402	0.0673944	3.8e-6
340	GCST90032210	rs6754404	47601253	C	G	0.201288	0.136699	0.0267244	3.1e-7
341	GCST90032210	rs111680464	30312773	G	C	0.0155502	0.408425	0.0875829	3.1e-6
342	GCST90032210	rs72917071	101771318	G	A	0.0865237	0.213877	0.0381268	2e-8
343	GCST90032210	rs11764571	74514027	G	A	0.0464815	0.236249	0.0509346	3.5e-6
344	GCST90032210	rs34600045	21607352	T	C	0.237872	-0.117293	0.0255049	4.2e-6
345	GCST90032210	rs762088	24079150	G	C	0.0374807	0.276723	0.0565729	1e-6
346	GCST90032210	rs1544954	62832953	A	G	0.26216	-0.116473	0.0246704	2.3e-6
347	GCST90032210	rs10421775	1314450	T	A	0.0505589	0.258163	0.049008	1.4e-7
348	GCST90032211	rs7531567	214125672	T	C	0.161592	-0.118671	0.0253891	3e-6
349	GCST90032211	rs79212904	48691119	C	T	0.0673449	0.187398	0.0368828	3.8e-7
350	GCST90032211	rs145700261	219412632	T	C	0.0369778	0.22959	0.0494767	3.5e-6
351	GCST90032211	rs72781761	87160488	A	C	0.0739419	-0.164954	0.0350756	2.6e-6
352	GCST90032211	rs2442749	31384263	C	T	0.254454	0.0984539	0.0213264	3.9e-6
353	GCST90032211	rs12154346	33504026	G	A	0.0429417	0.255706	0.0458292	2.4e-8
354	GCST90032212	rs187270717	231419882	T	C	0.0496132	-0.221752	0.0418108	1.1e-7
355	GCST90032212	rs2221147	177461848	A	G	0.196214	-0.110742	0.0227206	1.1e-6
356	GCST90032212	rs73200256	6168107	G	C	0.026763	0.301187	0.0549944	4.3e-8
357	GCST90032212	rs12697473	45686123	T	A	0.230204	0.10245	0.0213353	1.6e-6
358	GCST90032212	rs78426958	178587386	A	G	0.0738933	0.178603	0.0341434	1.7e-7
359	GCST90032212	rs1932106	130153452	G	T	0.44842	0.0903299	0.0182186	7.1e-7
360	GCST90032212	rs7777397	155258157	G	A	0.0479892	0.211042	0.0423985	6.4e-7
361	GCST90032212	rs78593901	14632479	A	T	0.110874	0.132501	0.0284886	3.3e-6
362	GCST90032212	rs3795066	1039627	C	T	0.41726799999999997	-0.0863463	0.0183499	2.5e-6
363	GCST90032213	rs111980531	60563439	T	C	0.0411366	-0.147971	0.0322553	4.5e-6
364	GCST90032213	rs142192348	63337560	A	G	0.303038	0.0676743	0.0140351	1.4e-6
365	GCST90032213	rs76485290	15656927	G	A	0.0457633	0.139546	0.0303562	4.3e-6
366	GCST90032213	rs13438500	110003658	A	C	0.0839688	0.112362	0.0231243	1.2e-6
367	GCST90032213	rs35627508	15938449	A	G	0.400767	-0.0615822	0.0131614	2.9e-6
368	GCST90032213	rs58506785	129702836	G	A	0.0415387	0.150435	0.0321679	2.9e-6
369	GCST90032213	rs1871411	5071553	G	A	0.196474	-0.0769435	0.0163145	2.4e-6
370	GCST90032213	rs35604439	105286582	C	A	0.0461382	0.169455	0.0304349	2.6e-8
371	GCST90032213	rs66833454	22225258	G	A	0.0186383	-0.218579	0.047503	4.2e-6
372	GCST90032213	rs7192327	80784531	C	T	0.157668	-0.081056	0.0176199	4.2e-6
373	GCST90032213	rs189148845	2977036	T	C	0.0144392	0.247823	0.0535348	3.7e-6
374	GCST90032213	rs138563917	28678664	C	A	0.0359737	0.157653	0.0344399	4.7e-6
375	GCST90032213	rs16990070	32270100	T	C	0.133049	-0.0887412	0.0187985	2.4e-6
376	GCST90032214	rs35166538	185145854	A	G	0.0141058	0.238525	0.0502902	2.1e-6
377	GCST90032214	rs181823782	116798568	T	C	0.0137021	0.235342	0.0513361	4.6e-6
378	GCST90032214	rs1614030	165202008	C	T	0.0572493	0.128043	0.0257597	6.7e-7
379	GCST90032214	rs79575400	8756150	G	A	0.0624474	-0.129961	0.0246304	1.3e-7
380	GCST90032214	rs35185666	18725483	A	C	0.199431	-0.0704209	0.0149595	2.5e-6
381	GCST90032214	rs77723358	118835395	G	A	0.0341119	-0.150371	0.0325688	3.9e-6
382	GCST90032214	rs1040840	35324451	G	A	0.475543	0.0553391	0.0121006	4.8e-6
383	GCST90032215	rs12466602	2738976	T	C	0.0792179	0.167151	0.0361154	3.7e-6
384	GCST90032215	rs75459573	60566599	T	C	0.226561	0.109517	0.0233282	2.7e-6
385	GCST90032215	rs143341697	41832830	T	C	0.02503	0.311224	0.0630713	8e-7
386	GCST90032215	rs7701143	6576896	A	G	0.377511	0.0937675	0.0200785	3e-6
387	GCST90032215	rs9293681	76218588	C	T	0.252334	-0.126687	0.0229242	3.3e-8
388	GCST90032215	rs10239497	68778743	T	C	0.340391	0.102572	0.0206104	6.5e-7
389	GCST90032215	rs955259	118142707	C	T	0.0460515	0.214371	0.0465117	4e-6
390	GCST90032215	rs7352812	9491070	T	C	0.0104539	0.440534	0.0962527	4.7e-6
391	GCST90032216	rs115783272	188719614	C	T	0.0408682	0.179199	0.0368635	1.2e-6
392	GCST90032216	rs11688016	214093791	T	C	0.315962	-0.0793359	0.0160025	7.1e-7
393	GCST90032216	rs72668353	108888891	T	A	0.214334	0.0837351	0.0182316	4.4e-6
394	GCST90032216	rs138111463	9884895	G	A	0.0420655	0.183255	0.0368074	6.4e-7
395	GCST90032216	rs117426700	79515654	G	C	0.012519	0.317463	0.0665609	1.8e-6
396	GCST90032216	rs61945512	33685452	C	G	0.0525338	0.157859	0.0332015	2e-6
397	GCST90032216	rs17105059	36687553	C	T	0.285787	0.0874289	0.0164462	1.1e-7
398	GCST90032216	rs10411474	6552100	A	G	0.111634	0.110624	0.0240512	4.2e-6
399	GCST90032217	rs220375	25257157	G	A	0.160289	0.125155	0.0271365	4e-6
400	GCST90032217	rs79995713	86122166	G	C	0.0939488	-0.156796	0.0343042	4.9e-6
401	GCST90032217	rs4760087	130176675	C	T	0.446979	-0.0935539	0.0202691	3.9e-6
402	GCST90032217	rs7329216	111896638	A	G	0.438619	-0.11095	0.0200912	3.3e-8
403	GCST90032218	rs11810424	242925492	A	G	0.0517976	-0.221041	0.0477582	3.7e-6
404	GCST90032218	rs220375	25257157	G	A	0.160289	0.13258	0.0284327	3.1e-6
405	GCST90032218	rs17797476	84803801	A	C	0.0509361	-0.214791	0.0469907	4.9e-6
406	GCST90032218	rs7329216	111896638	A	G	0.438619	-0.116705	0.0210504	3e-8
407	GCST90032219	rs62168795	135671796	C	T	0.418166	0.159607	0.0144582	2.5e-28
408	GCST90032219	rs12497495	71820588	C	G	0.259365	-0.0788512	0.016608	2.1e-6
409	GCST90032219	rs76830965	159919889	A	C	0.0836569	-0.120854	0.0256461	2.4e-6
410	GCST90032219	rs71323798	197312881	G	A	0.0604517	-0.140439	0.029675	2.2e-6
411	GCST90032219	rs117494303	129473097	T	C	0.018013500000000002	0.240592	0.0521582	4e-6
412	GCST90032219	rs72650093	55623253	T	C	0.0136203	-0.277438	0.0606477	4.8e-6
413	GCST90032219	rs76648959	70752304	A	G	0.0373665	-0.188966	0.0367971	2.8e-7
414	GCST90032219	rs1805488	13584780	C	T	0.084035	0.119774	0.0255115	2.7e-6
415	GCST90032219	rs3809260	101697239	G	T	0.422378	0.0655972	0.0141219	3.4e-6
416	GCST90032220	rs182549	135859184	C	T	0.412692	0.206968	0.0224734	3.3e-20
417	GCST90032220	rs114319347	124998296	G	C	0.0120472	-0.469817	0.0994123	2.3e-6
418	GCST90032220	rs6768653	197053949	A	G	0.0716337	-0.195529	0.0426163	4.5e-6
419	GCST90032220	rs56098739	483449	G	A	0.299085	0.123291	0.0244984	4.8e-7
420	GCST90032220	rs79931074	152552721	G	A	0.0636397	0.213489	0.0463538	4.1e-6
421	GCST90032220	rs55892303	1294817	G	C	0.247265	0.125537	0.0262787	1.8e-6
422	GCST90032220	rs17849163	95422098	C	T	0.249659	0.120378	0.0251932	1.8e-6
423	GCST90032220	rs78686363	120720180	A	G	0.0512175	-0.227139	0.0493098	4.1e-6
424	GCST90032220	rs9520255	106969271	C	T	0.311032	-0.111115	0.0234837	2.2e-6
425	GCST90032220	rs140200601	81462744	T	C	0.290745	0.113001	0.0242159	3.1e-6
426	GCST90032220	rs17092955	95615161	T	G	0.115094	-0.165315	0.0339814	1.1e-6
427	GCST90032220	rs12611001	6552232	C	T	0.0430034	-0.263923	0.0546761	1.4e-6
428	GCST90032220	rs335752	30149262	C	T	0.200794	0.130423	0.0279642	3.1e-6
429	GCST90032221	rs12046322	33985759	T	C	0.114801	0.100183	0.021659	3.7e-6
430	GCST90032221	rs146343624	86031151	G	A	0.0164141	0.257503	0.0545776	2.4e-6
431	GCST90032221	rs3940549	135381057	G	A	0.421891	0.136898	0.0140552	2e-22
432	GCST90032221	rs4368459	29370397	C	T	0.289345	0.0788769	0.0157142	5.2e-7
433	GCST90032221	rs139280910	128916728	T	C	0.0220501	0.27243	0.0470849	7.2e-9
434	GCST90032221	rs184007219	119320101	A	T	0.026938	0.22982	0.0424134	6e-8
435	GCST90032221	rs148616087	69203024	T	C	0.0169306	0.246914	0.053016	3.2e-6
436	GCST90032221	rs145241256	47889504	A	G	0.0314132	0.191172	0.0389065	8.9e-7
437	GCST90032221	rs11608886	105319932	T	C	0.0139848	-0.2785	0.0590285	2.4e-6
438	GCST90032221	rs113303075	30471072	A	C	0.0306122	0.182802	0.0398921	4.6e-6
439	GCST90032221	rs58035862	86805050	T	C	0.0140289	0.274512	0.0581557	2.4e-6
440	GCST90032221	rs7239769	75698814	A	G	0.206135	0.0796922	0.0169976	2.8e-6
441	GCST90032221	rs335752	30149262	C	T	0.200794	0.0820507	0.017622	3.2e-6
442	GCST90032221	rs440893	17830818	C	G	0.403801	0.0694618	0.0138919	5.7e-7
443	GCST90032221	rs75991474	23891203	A	G	0.0118463	0.307141	0.0635986	1.4e-6
444	GCST90032222	rs4988235	135851076	G	A	0.414723	0.166364	0.0199918	8.7e-17
445	GCST90032222	rs62190196	223281815	G	A	0.155567	-0.123704	0.0269569	4.5e-6
446	GCST90032222	rs144177905	5187958	T	C	0.0209326	0.311141	0.0672018	3.7e-6
447	GCST90032222	rs11742884	148804269	C	T	0.189169	0.118302	0.0251342	2.5e-6
448	GCST90032222	rs72678333	107795530	A	T	0.0526006	-0.199182	0.0431226	3.9e-6
449	GCST90032222	rs112994035	53945047	T	C	0.0217575	0.304832	0.0663075	4.3e-6
450	GCST90032222	rs299970	86773388	C	T	0.0875147	0.168358	0.034402	9.9e-7
451	GCST90032223	rs3940549	135381057	G	A	0.421891	0.117637	0.0106474	2.2000000000000004e-28
452	GCST90032223	rs2371846	145224785	A	G	0.0503198	0.113682	0.0241969	2.6e-6
453	GCST90032223	rs73195298	11555683	C	T	0.168556	0.0655404	0.0139469	2.6e-6
454	GCST90032223	rs112856913	70090410	G	A	0.0297398	0.144521	0.0303737	2e-6
455	GCST90032223	rs60034989	134889878	G	A	0.423376	-0.0491232	0.010733	4.7e-6
456	GCST90032223	rs10904064	3648486	C	G	0.383627	-0.0502053	0.0106615	2.5e-6
457	GCST90032223	rs72781019	7683991	T	A	0.0126646	0.221634	0.0466476	2e-6
458	GCST90032223	rs10772699	13686649	T	A	0.24668	0.061841	0.0120081	2.6e-7
459	GCST90032223	rs9893867	1606754	G	A	0.218807	0.0611222	0.0132491	4e-6
460	GCST90032223	rs7251963	7170230	T	C	0.441433	0.0521062	0.0105867	8.6e-7
461	GCST90032223	rs76496263	53673978	A	G	0.0238298	0.173503	0.034418700000000003	4.6e-7
462	GCST90032223	rs4815961	771989	G	T	0.423111	-0.0500472	0.0107315	3.1e-6
463	GCST90032224	rs3940549	135381057	G	A	0.421891	0.16850299999999999	0.0189877	7e-19
464	GCST90032224	rs116096645	56222778	G	A	0.01611	0.394658	0.0742875	1.1e-7
465	GCST90032224	rs143257892	182036393	A	G	0.0437637	0.214429	0.045764	2.8e-6
466	GCST90032224	rs856831	67574187	G	A	0.362483	-0.0883943	0.0192457	4.4e-6
467	GCST90032224	rs7023933	93463196	T	A	0.176668	-0.124944	0.0244022	3.1e-7
468	GCST90032224	rs61970167	98227653	T	C	0.235976	-0.115408	0.0221432	1.9e-7
469	GCST90032224	rs1564522	84669154	G	T	0.465367	0.0963093	0.0185858	2.2e-7
470	GCST90032224	rs2414808	62972934	T	C	0.399546	0.0899588	0.0188606	1.8e-6
471	GCST90032225	rs1370336	80743324	T	C	0.149438	0.0724174	0.0155489	3.2e-6
472	GCST90032225	rs3940549	135381057	G	A	0.421891	0.111764	0.0113989	1.1e-22
473	GCST90032225	rs138249952	60023088	T	C	0.0725319	-0.103343	0.0214787	1.5e-6
474	GCST90032225	rs7926512	65697016	T	A	0.447598	0.0516912	0.0112906	4.7e-6
475	GCST90032225	rs7940866	130947684	A	T	0.494684	0.0560358	0.0111735	5.3e-7
476	GCST90032225	rs6108032	836269	G	A	0.0899393	0.0913843	0.0198394	4.1e-6
477	GCST90032226	rs114330234	1222690	T	C	0.0306104	0.198062	0.0426798	3.5e-6
478	GCST90032226	rs367629	24989486	G	A	0.239855	-0.0787888	0.0169363	3.3e-6
479	GCST90032226	rs3940549	135381057	G	A	0.421891	0.134116	0.0145583	3.2e-20
480	GCST90032226	rs143257892	182036393	A	G	0.0437637	0.179008	0.0350869	3.4e-7
481	GCST90032226	rs10440729	148814170	T	C	0.173411	0.087690100000000007	0.0187376	2.9e-6
482	GCST90032226	rs4552973	93539437	C	G	0.172951	-0.0925966	0.0189089	9.7e-7
483	GCST90032226	rs61970167	98227653	T	C	0.235976	-0.0934918	0.0169746	3.6e-8
484	GCST90032227	rs3940549	135381057	G	A	0.421891	0.13099	0.0152528	8.9e-18
485	GCST90032227	rs114255138	1810563	C	T	0.0202668	-0.244704	0.053072	4e-6
486	GCST90032227	rs464850	179228116	C	T	0.122001	-0.105102	0.0227057	3.7e-6
487	GCST90032227	rs56233915	21822425	C	A	0.0166189	-0.283394	0.0585105	1.3e-6
488	GCST90032227	rs117589220	129415396	A	T	0.0178451	0.259467	0.055629	3.1e-6
489	GCST90032227	rs3922212	40376540	A	G	0.365524	-0.0731354	0.0156148	2.8e-6
490	GCST90032227	rs117466842	3971210	C	T	0.0378309	0.181625	0.0396421	4.6e-6
491	GCST90032227	rs2974236	47671136	T	C	0.222597	-0.091968	0.0177945	2.4e-7
492	GCST90032228	rs3940549	135381057	G	A	0.421891	0.153594	0.0172356	5e-19
493	GCST90032228	rs113431722	150601151	A	C	0.0593497	0.166682	0.0363862	4.6e-6
494	GCST90032228	rs1046013	70113047	C	T	0.0260154	0.254516	0.0526436	1.3e-6
495	GCST90032228	rs78795415	4757334	C	T	0.118759	0.128922	0.0260832	7.7e-7
496	GCST90032229	rs3940549	135381057	G	A	0.421891	0.149826	0.0134039	5.2e-29
497	GCST90032229	rs17025113	30219749	G	A	0.177494	0.0818491	0.0172035	2e-6
498	GCST90032229	rs79387414	24682664	A	G	0.0340257	0.175062	0.0367012	1.8e-6
499	GCST90032229	rs56098739	483449	G	A	0.299085	0.0678659	0.0147239	4e-6
500	GCST90032229	rs17849163	95422098	C	T	0.249659	0.0750697	0.0151438	7.2e-7
501	GCST90032229	rs117562591	30011561	A	T	0.0109955	-0.286007	0.0625906	4.9e-6
502	GCST90032229	rs117636828	120737759	A	G	0.0512261	-0.142082	0.0296426	1.6e-6
503	GCST90032229	rs75896670	110857506	G	C	0.0914237	0.106492	0.0228618	3.2e-6
504	GCST90032229	rs1957942	95757825	T	A	0.367059	0.0700825	0.0137374	3.4e-7
505	GCST90032229	rs335751	30150517	A	G	0.16795	0.091631	0.0177947	2.6e-7
506	GCST90032230	rs3940549	135381057	G	A	0.421891	0.179917	0.0152246	3.1999999999999996e-32
507	GCST90032230	rs12497495	71820588	C	G	0.259365	-0.0844585	0.0176034	1.6e-6
508	GCST90032230	rs76830965	159919889	A	C	0.0836569	-0.125818	0.0271832	3.7e-6
509	GCST90032230	rs71323798	197312881	G	A	0.0604517	-0.152987	0.0314536	1.2e-6
510	GCST90032230	rs72650093	55623253	T	C	0.0136203	-0.294329	0.0642817	4.7e-6
511	GCST90032230	rs76648959	70752304	A	G	0.0373665	-0.204228	0.039002	1.6e-7
512	GCST90032230	rs1805488	13584780	C	T	0.084035	0.124482	0.0270383	4.1e-6
513	GCST90032230	rs116980236	36827927	G	A	0.0637829	-0.142455	0.0306045	3.2e-6
514	GCST90032231	rs10912146	187716263	C	T	0.221532	-0.0287826	0.00611866	2.6e-6
515	GCST90032231	rs78883023	77580449	C	A	0.0121131	-0.109125	0.0234399	3.2e-6
516	GCST90032231	rs11680252	227908571	C	T	0.22931000000000001	-0.028425	0.00599414	2.1e-6
517	GCST90032231	rs1190807	131202526	T	C	0.19604	-0.0312236	0.00643966	1.2e-6
518	GCST90032231	rs4880308	132042410	C	G	0.133942	-0.0381562	0.00754211	4.2e-7
519	GCST90032231	rs7337561	91295157	T	G	0.297044	-0.0287676	0.00570901	4.7e-7
520	GCST90032231	rs67054945	81264428	G	A	0.277482	0.0265157	0.00575136	4e-6
521	GCST90032231	rs928300	41304990	T	A	0.0123675	-0.112048	0.0230699	1.2e-6
522	GCST90032231	rs134974	50497107	G	A	0.365062	0.030026	0.00532747	1.7e-8
523	GCST90032232	rs61761368	18851724	A	G	0.174541	-0.0440714	0.0093828	2.6e-6
524	GCST90032232	rs9429768	109986862	G	A	0.339426	-0.0349527	0.00744762	2.7e-6
525	GCST90032232	rs3775318	165333201	C	G	0.363675	0.0375758	0.00720594	1.8e-7
526	GCST90032232	rs6552403	179976097	T	C	0.123404	-0.0501651	0.0105798	2.1e-6
527	GCST90032232	rs62500489	15424606	C	T	0.0722475	0.0652708	0.0136114	1.6e-6
528	GCST90032232	rs117377284	16937655	A	T	0.0232381	-0.117192	0.0231115	4e-7
529	GCST90032232	rs10850043	112519334	A	G	0.103292	0.0588435	0.0114485	2.7e-7
530	GCST90032233	rs76054583	242463731	A	C	0.0721876	0.0760355	0.0166142	4.7e-6
531	GCST90032233	rs7631252	13762009	A	G	0.147868	-0.0609757	0.0121466	5.2e-7
532	GCST90032233	rs2844680	30978719	G	T	0.461448	-0.0411652	0.00863217	1.9e-6
533	GCST90032233	rs141685809	15055188	C	T	0.0177755	0.156989	0.0328041	1.7e-6
534	GCST90032233	rs112362553	116926675	G	T	0.451341	-0.0396189	0.00861411	4.2e-6
535	GCST90032233	rs10491026	129039226	C	T	0.202174	0.049915	0.0107884	3.7e-6
536	GCST90032233	rs117493946	6334556	T	C	0.0306556	0.131624	0.0250965	1.6e-7
537	GCST90032233	rs692938	39877658	G	T	0.16462	0.0636814	0.011657	4.7e-8
538	GCST90032233	rs1364546	94561515	G	A	0.301895	-0.045433	0.00953156	1.9e-6
539	GCST90032234	rs12121909	24284094	G	A	0.48695	-0.040697	0.00831003	9.7e-7
540	GCST90032234	rs79440758	174557082	C	T	0.0128571	0.181765	0.0369524	8.7e-7
541	GCST90032234	rs628653	51756365	G	A	0.446043	-0.0387518	0.00839152	3.9e-6
542	GCST90032234	rs148748467	68931737	G	C	0.034616	0.109143	0.0227995	1.7e-6
543	GCST90032234	rs56077366	64587046	T	C	0.017517	0.152408	0.0320051	1.9e-6
544	GCST90032234	rs117395302	92636492	T	C	0.00991597	0.195656	0.0412562	2.1e-6
545	GCST90032234	rs118160262	20214132	C	T	0.010798	0.184846	0.0400687	4e-6
546	GCST90032234	rs11627420	72706312	A	G	0.0196344	0.137601	0.0294244	2.9e-6
547	GCST90032234	rs9931220	87003853	C	T	0.0262447	0.124828	0.0261029	1.7e-6
548	GCST90032234	rs72818042	9466420	A	G	0.080534	0.0847875	0.0153398	3.3e-8
549	GCST90032234	rs72865990	2443574	T	A	0.021584	0.134909	0.0288081	2.8e-6
550	GCST90032234	rs585050	25532301	T	C	0.372963	0.0426903	0.00850063	5.1e-7
551	GCST90032235	rs9845697	133557358	T	G	0.337631	-0.0457094	0.00887856	2.6e-7
552	GCST90032235	rs9820762	194456593	T	C	0.213419	-0.0575674	0.010248	1.9e-8
553	GCST90032235	rs115565565	6537237	A	G	0.0195003	0.14493	0.0303562	1.8e-6
554	GCST90032235	rs7779109	24444655	G	A	0.153051	0.0540872	0.0115375	2.8e-6
555	GCST90032235	rs11764085	51627993	A	G	0.154029	0.0570796	0.0116729	1e-6
556	GCST90032235	rs1220694	129545883	T	C	0.0944708	0.0671693	0.0143894	3e-6
557	GCST90032236	rs76460815	55258280	T	C	0.0227961	0.157318	0.0310434	4e-7
558	GCST90032236	rs9842455	2020900	C	T	0.162824	0.0600226	0.0126055	1.9e-6
559	GCST90032236	rs6151874	80807845	C	A	0.0131137	0.224717	0.0409433	4.1e-8
560	GCST90032236	rs141509161	15358940	G	C	0.0120208	0.215971	0.0427668	4.4e-7
561	GCST90032236	rs16893548	138867047	T	C	0.0435161	0.118578	0.0229142	2.3e-7
562	GCST90032236	rs2293092	51923291	A	G	0.117265	0.0669508	0.0143825	3.2e-6
563	GCST90032236	rs75295662	102917681	A	T	0.065411	0.08659	0.0189337	4.8e-6
564	GCST90032236	rs77884727	57027355	G	A	0.010928	0.220462	0.0445445	7.5e-7
565	GCST90032236	rs4902778	70113519	T	C	0.360947	0.0454383	0.00966666	2.6e-6
566	GCST90032236	rs72705179	35593256	A	G	0.00997127	0.216523	0.0470345	4.2e-6
567	GCST90032236	rs34388758	3035331	T	C	0.099407	-0.0734732	0.0157083	2.9e-6
568	GCST90032236	rs62076169	18961970	T	G	0.109594	-0.0722145	0.0152615	2.2e-6
569	GCST90032236	rs118069643	36797659	A	G	0.015328	0.181892	0.0381173	1.8e-6
570	GCST90032237	rs116791031	230645984	T	C	0.0184779	0.25748	0.0517379	6.5e-7
571	GCST90032237	rs76168489	101970694	A	G	0.0652467	0.13415	0.0277009	1.3e-6
572	GCST90032237	rs75372535	194924149	C	T	0.0106527	0.310454	0.0669384	3.5e-6
573	GCST90032237	rs187295052	101095684	A	C	0.0145329	0.27457	0.0584269	2.6e-6
574	GCST90032237	rs28728129	178940656	C	T	0.361013	0.0671729	0.0143707	2.9e-6
575	GCST90032237	rs113432335	7303815	A	G	0.0173464	0.24429	0.0531063	4.2e-6
576	GCST90032237	rs6975606	8234734	G	T	0.010506	0.341832	0.0677396	4.5e-7
577	GCST90032237	rs72661898	74123729	A	T	0.156589	0.0893642	0.0189315	2.4e-6
578	GCST90032237	rs77321789	2249869	T	G	0.031345	0.203185	0.0397795	3.3e-7
579	GCST90032237	rs55780146	77740589	A	G	0.0189125	0.238287	0.0514265	3.6e-6
580	GCST90032237	rs76118965	103373929	G	A	0.073294	0.121567	0.0265632	4.7e-6
581	GCST90032237	rs62059581	13525116	A	T	0.251986	-0.0738824	0.0160946	4.4e-6
582	GCST90032237	rs17629158	35127540	T	G	0.0105254	0.310694	0.0676303	4.3e-6
583	GCST90032237	rs76349908	57945011	A	G	0.018997	0.235521	0.0512243	4.3e-6
584	GCST90032237	rs78593116	9787012	A	C	0.239645	0.0749051	0.0163859	4.8e-6
585	GCST90032237	rs9610657	37156769	A	G	0.036716	0.172038	0.0367094	2.8e-6
586	GCST90032238	rs2224153	95430451	A	G	0.334118	-0.0478212	0.00999479	1.7e-6
587	GCST90032238	rs10497521	178786523	C	T	0.111588	-0.0718947	0.0148629	1.3e-6
588	GCST90032238	rs114081723	184555680	A	T	0.0227699	0.180116	0.0317909	1.5e-8
589	GCST90032238	rs26147	11482300	G	A	0.492448	0.0436257	0.00947517	4.1e-6
590	GCST90032238	rs12183541	170016732	T	G	0.092143	0.0761242	0.0161782	2.5e-6
591	GCST90032238	rs147296376	105695684	A	C	0.0192891	0.177493	0.0344684	2.6e-7
592	GCST90032238	rs13274856	8712942	C	T	0.0495251	0.10852	0.0216775	5.6e-7
593	GCST90032238	rs144583916	105732902	A	T	0.0205952	0.153229	0.0333708	4.4e-6
594	GCST90032238	rs72834033	38414801	G	A	0.028069	0.151712	0.0286251	1.2e-7
595	GCST90032238	rs7227267	8966714	A	G	0.426632	0.0461591	0.00961494	1.6e-6
596	GCST90032238	rs2678796	30593726	A	G	0.0606853	-0.0951989	0.019855	1.6e-6
597	GCST90032238	rs763475	42336011	C	T	0.112772	0.07009	0.0150079	3e-6
598	GCST90032239	rs12741629	215739525	A	T	0.492347	0.0270513	0.00516911	1.7e-7
599	GCST90032239	rs115637942	23561268	A	G	0.0138795	0.101428	0.0221918	4.9e-6
600	GCST90032239	rs4589687	208377345	A	C	0.368151	-0.0247198	0.00537234	4.2e-6
601	GCST90032239	rs4973125	228770701	G	A	0.321807	0.0279911	0.00554068	4.4e-7
602	GCST90032239	rs62311746	106793939	G	T	0.0273003	-0.0764984	0.0159694	1.7e-6
603	GCST90032239	rs60458630	49934944	A	G	0.012576	0.128903	0.0232874	3.1e-8
604	GCST90032239	rs56303129	68457973	A	C	0.161017	-0.0344954	0.00719762	1.6e-6
605	GCST90032240	rs12741629	215739525	A	T	0.492347	0.0258469	0.00489781	1.3e-7
606	GCST90032240	rs4589687	208377345	A	C	0.368151	-0.0236878	0.00509036	3.3e-6
607	GCST90032240	rs4973125	228770701	G	A	0.321807	0.0264279	0.00524986	4.8e-7
608	GCST90032240	rs62311746	106793939	G	T	0.0273003	-0.0734326	0.0151313	1.2e-6
609	GCST90032240	rs142727117	12907046	G	C	0.0184374	-0.0835051	0.0182226	4.6e-6
610	GCST90032240	rs60458630	49934944	A	G	0.012576	0.120568	0.0220652	4.7e-8
611	GCST90032240	rs56303129	68457973	A	C	0.161017	-0.032554	0.00681984	1.8e-6
612	GCST90032241	rs3765718	3687131	T	A	0.0243321	0.113202	0.023046	9e-7
613	GCST90032241	rs12468984	15270984	A	G	0.0551247	0.0712883	0.015393	3.6e-6
614	GCST90032241	rs145853742	25584190	C	T	0.0165039	0.135305	0.0275072	8.7e-7
615	GCST90032241	rs79567558	236575053	A	G	0.0508446	0.076518	0.0159833	1.7e-6
616	GCST90032241	rs144137514	194920287	A	T	0.0120339	0.159557	0.0325121	9.2e-7
617	GCST90032241	rs13101445	132520472	G	A	0.42152	0.0335044	0.0070984	2.4e-6
618	GCST90032241	rs181723532	174647233	T	C	0.0263247	0.101522	0.0220369	4.1e-6
619	GCST90032241	rs296272	106792939	T	C	0.459673	-0.031871	0.00693535	4.3e-6
620	GCST90032241	rs75542355	96047977	G	T	0.0217062	0.111469	0.0238259	2.9e-6
621	GCST90032241	rs75450753	166348378	A	T	0.0513018	0.0792624	0.0161581	9.3e-7
622	GCST90032241	rs146992520	4675738	G	A	0.0974168	0.060088	0.0119937	5.4e-7
623	GCST90032241	rs12358422	22968586	G	A	0.0497479	0.0757794	0.0160378	2.3e-6
624	GCST90032241	rs77358038	36347156	G	A	0.0808296	0.0691249	0.0131122	1.4e-7
625	GCST90032241	rs2283558	24356974	T	C	0.485521	-0.0340219	0.00716641	2.1e-6
626	GCST90032241	rs72990560	3773602	T	C	0.130277	0.0481392	0.0104796	4.4e-6
627	GCST90032241	rs66515265	57863854	A	C	0.456938	0.033267	0.00706171	2.5e-6
628	GCST90032242	rs3765718	3687131	T	A	0.0243321	0.0982474	0.0203908	1.4e-6
629	GCST90032242	rs12468984	15270984	A	G	0.0551247	0.0630744	0.0136196	3.6e-6
630	GCST90032242	rs145853742	25584190	C	T	0.0165039	0.1191	0.0243381	9.9e-7
631	GCST90032242	rs79567558	236575053	A	G	0.0508446	0.0689113	0.0141419	1.1e-6
632	GCST90032242	rs144137514	194920287	A	T	0.0120339	0.136534	0.0287664	2.1e-6
633	GCST90032242	rs13101445	132520472	G	A	0.42152	0.0296264	0.00628069	2.4e-6
634	GCST90032242	rs181723532	174647233	T	C	0.0263247	0.0892356	0.0194983	4.7e-6
635	GCST90032242	rs75542355	96047977	G	T	0.0217062	0.10418	0.0210811	7.7e-7
636	GCST90032242	rs75450753	166348378	A	T	0.0513018	0.0677548	0.0142967	2.1e-6
637	GCST90032242	rs146992520	4675738	G	A	0.0974168	0.0508346	0.010612	1.7e-6
638	GCST90032242	rs12358422	22968586	G	A	0.0497479	0.0664038	0.0141901	2.9e-6
639	GCST90032242	rs77358038	36347156	G	A	0.0808296	0.0609731	0.0116016	1.5e-7
640	GCST90032242	rs2283558	24356974	T	C	0.485521	-0.0304911	0.00634084	1.5e-6
641	GCST90032242	rs72990560	3773602	T	C	0.130277	0.0435354	0.00927237	2.7e-6
642	GCST90032243	rs3765718	3687131	T	A	0.0243321	0.105254	0.0215936	1.1e-6
643	GCST90032243	rs12468984	15270984	A	G	0.0551247	0.0663851	0.014423	4.2e-6
644	GCST90032243	rs145853742	25584190	C	T	0.0165039	0.125526	0.0257739	1.1e-6
645	GCST90032243	rs79567558	236575053	A	G	0.0508446	0.0709072	0.0149762	2.2e-6
646	GCST90032243	rs144137514	194920287	A	T	0.0120339	0.146911	0.0304635	1.4e-6
647	GCST90032243	rs13101445	132520472	G	A	0.42152	0.0313188	0.00665121	2.5e-6
648	GCST90032243	rs181723532	174647233	T	C	0.0263247	0.0957757	0.0206486	3.5e-6
649	GCST90032243	rs75542355	96047977	G	T	0.0217062	0.105945	0.0223249	2.1e-6
650	GCST90032243	rs75450753	166348378	A	T	0.0513018	0.0722829	0.0151403	1.8e-6
651	GCST90032243	rs146992520	4675738	G	A	0.0974168	0.0553736	0.011238100000000001	8.3e-7
652	GCST90032243	rs12358422	22968586	G	A	0.0497479	0.0705938	0.0150273	2.6e-6
653	GCST90032243	rs77358038	36347156	G	A	0.0808296	0.0648232	0.0122861	1.3e-7
654	GCST90032243	rs2283558	24356974	T	C	0.485521	-0.0321767	0.00671491	1.7e-6
655	GCST90032243	rs72990560	3773602	T	C	0.130277	0.0453987	0.00981937	3.8e-6
656	GCST90032243	rs66515265	57863854	A	C	0.456938	0.0307397	0.00661682	3.4e-6
657	GCST90032244	rs3765718	3687131	T	A	0.0243321	0.120653	0.0250485	1.5e-6
658	GCST90032244	rs12468984	15270984	A	G	0.0551247	0.0778464	0.0167304	3.3e-6
659	GCST90032244	rs145853742	25584190	C	T	0.0165039	0.141274	0.0298972	2.3e-6
660	GCST90032244	rs79567558	236575053	A	G	0.0508446	0.0819024	0.0173721	2.4e-6
661	GCST90032244	rs144137514	194920287	A	T	0.0120339	0.176829	0.035337	5.6e-7
662	GCST90032244	rs13101445	132520472	G	A	0.42152	0.0364972	0.00771512	2.2e-6
663	GCST90032244	rs181723532	174647233	T	C	0.0263247	0.111341	0.0239515	3.3e-6
664	GCST90032244	rs75542355	96047977	G	T	0.0217062	0.121369	0.0258957	2.8e-6
665	GCST90032244	rs75450753	166348378	A	T	0.0513018	0.0872667	0.0175618	6.7e-7
666	GCST90032244	rs146992520	4675738	G	A	0.0974168	0.0647037	0.0130356	6.9e-7
667	GCST90032244	rs2169037	125454405	C	T	0.034696	0.0963401	0.0210906	4.9e-6
668	GCST90032244	rs77358038	36347156	G	A	0.0808296	0.0742912	0.0142514	1.9e-7
669	GCST90032244	rs682423	79810432	C	T	0.238204	-0.040753	0.0089077	4.8e-6
670	GCST90032244	rs2283558	24356974	T	C	0.485521	-0.0359379	0.00778897	4e-6
671	GCST90032244	rs72990560	3773602	T	C	0.130277	0.0521895	0.01139	4.6e-6
672	GCST90032244	rs66515265	57863854	A	C	0.456938	0.0362732	0.0076752	2.3e-6
673	GCST90032245	rs147736660	50009317	A	G	0.0209555	0.0636726	0.0139353	4.9e-6
674	GCST90032245	rs77127114	102331084	A	T	0.0163034	0.0727416	0.0156588	3.4e-6
675	GCST90032245	rs4988235	135851076	G	A	0.414723	-0.0231996	0.00404391	9.6e-9
676	GCST90032245	rs111977341	136102358	C	T	0.0310872	0.0531281	0.0112614	2.4e-6
677	GCST90032245	rs118082134	168566364	A	G	0.0168577	0.0716149	0.0153154	2.9e-6
678	GCST90032245	rs78619477	83683845	G	C	0.0368929	0.049526100000000003	0.010343	1.7e-6
679	GCST90032245	rs9612804	24891561	G	T	0.147344	0.0280192	0.0056475	7e-7
680	GCST90032246	rs147736660	50009317	A	G	0.0209555	0.0598611	0.0127848	2.8e-6
681	GCST90032246	rs6739491	19338483	G	T	0.0153509	0.0682572	0.0147052	3.5e-6
682	GCST90032246	rs77127114	102331084	A	T	0.0163034	0.0686456	0.0143654	1.8e-6
683	GCST90032246	rs4988235	135851076	G	A	0.414723	-0.0209247	0.00370989	1.7e-8
684	GCST90032246	rs111977341	136102358	C	T	0.0310872	0.0490538	0.0103311	2.1e-6
685	GCST90032246	rs118082134	168566364	A	G	0.0168577	0.0663836	0.0140504	2.3e-6
686	GCST90032246	rs78619477	83683845	G	C	0.0368929	0.044534	0.00948863	2.7e-6
687	GCST90032246	rs76574255	68474794	C	T	0.0486358	0.0387891	0.00841063	4e-6
688	GCST90032246	rs77519307	7423770	A	C	0.029313	0.0493734	0.0106865	3.8e-6
689	GCST90032246	rs189828013	36154429	C	T	0.0178908	0.0620991	0.0135928	4.9e-6
690	GCST90032246	rs9612804	24891561	G	T	0.147344	0.0262301	0.00518099	4.1e-7
691	GCST90032247	rs10916738	20252916	T	C	0.236654	0.0495789	0.00991626	5.7e-7
692	GCST90032247	rs6432310	12539307	G	T	0.310381	0.0447612	0.00915775	1e-6
693	GCST90032247	rs1375131	135197227	C	T	0.41852	-0.0424128	0.00854718	7e-7
694	GCST90032247	rs77204798	51214645	A	T	0.0117805	0.201538	0.0389725	2.3e-7
695	GCST90032247	rs1419759	22217369	T	C	0.282536	0.0446507	0.00924291	1.4e-6
696	GCST90032247	rs13223549	80267956	G	A	0.337323	-0.0488399	0.00880449	2.9e-8
697	GCST90032247	rs11841139	41396915	G	A	0.0696714	0.0811181	0.0165949	1e-6
698	GCST90032247	rs6491899	104916031	A	G	0.455584	0.0386008	0.00838679	4.2e-6
699	GCST90032247	rs7150822	56713032	G	A	0.271498	-0.0446689	0.00968348	4e-6
700	GCST90032247	rs1834575	34612292	A	G	0.449275	0.0414229	0.00837813	7.6e-7
701	GCST90032247	rs150791980	57282432	A	G	0.0193864	0.140495	0.0303304	3.6e-6
702	GCST90032247	rs72964401	10357514	G	A	0.102493	0.0656497	0.0136516	1.5e-6
703	GCST90032247	rs138926167	43194081	A	C	0.0213234	0.132331	0.0289757	4.9e-6
704	GCST90032247	rs73166234	33303943	C	T	0.0253538	0.1224	0.026755	4.8e-6
705	GCST90032248	rs72875021	47659647	A	C	0.0130186	-0.27449	0.0596038	4.1e-6
706	GCST90032248	rs75974360	106251637	G	T	0.046203	-0.156063	0.0321259	1.2e-6
707	GCST90032248	rs807532	24549440	T	C	0.0842423	0.120063	0.023941	5.3e-7
708	GCST90032248	rs10455650	68148358	A	G	0.203122	-0.08081	0.0168968	1.7e-6
709	GCST90032248	rs12226550	23279175	C	T	0.300823	-0.0693022	0.0147336	2.6e-6
710	GCST90032248	rs666472	86552876	G	A	0.213057	-0.0861471	0.0162153	1.1e-7
711	GCST90032248	rs76302221	65346901	A	T	0.312574	0.0789291	0.0143167	3.5e-8
712	GCST90032248	rs74074704	94860080	T	C	0.0816241	0.117679	0.0244446	1.5e-6
713	GCST90032248	rs3760172	58158107	T	A	0.31521	-0.0673427	0.0147228	4.8e-6
714	GCST90032248	rs112809136	81734198	T	G	0.0113751	0.307066	0.0628753	1e-6
715	GCST90032249	rs79305706	29803838	A	C	0.0142568	0.299656	0.0654168	4.6e-6
716	GCST90032249	rs12746961	109257699	T	C	0.0443548	0.178564	0.0377736	2.3e-6
717	GCST90032249	rs77804075	22956435	T	C	0.0205422	0.284644	0.054706	2e-7
718	GCST90032249	rs6732884	215165384	T	C	0.210687	0.0964773	0.0194396	6.9e-7
719	GCST90032249	rs55728424	5414887	G	A	0.0521592	0.166601	0.0349752	1.9e-6
720	GCST90032249	rs79738309	111314065	A	G	0.0132573	0.382357	0.0666818	9.8e-9
721	GCST90032249	rs111594454	174647149	G	C	0.0351721	0.207306	0.041947	7.7e-7
722	GCST90032249	rs56183845	188835628	A	T	0.214371	-0.0871501	0.0189736	4.4e-6
723	GCST90032249	rs9686896	141731340	G	T	0.22101	0.0859142	0.0186924	4.3e-6
724	GCST90032249	rs59894901	74658380	A	C	0.205488	0.0927754	0.0195532	2.1e-6
725	GCST90032249	rs3019533	122617175	C	T	0.0368832	0.197923	0.0407302	1.2e-6
726	GCST90032249	rs11060238	129291521	T	C	0.0415818	0.175518	0.038236	4.4e-6
727	GCST90032249	rs143412328	18728695	G	C	0.0346422	0.204108	0.0427433	1.8e-6
728	GCST90032249	rs62189981	510004	C	T	0.0174566	0.30269	0.059423	3.5e-7
729	GCST90032250	rs12746961	109257699	T	C	0.0443548	0.179926	0.0390094	4e-6
730	GCST90032250	rs77804075	22956435	T	C	0.0205422	0.287583	0.0565044	3.6e-7
731	GCST90032250	rs12712141	102336607	C	T	0.47829	0.0733811	0.016014	4.6e-6
732	GCST90032250	rs6732884	215165384	T	C	0.210687	0.0951996	0.0200787	2.1e-6
733	GCST90032250	rs79738309	111314065	A	G	0.0132573	0.397057	0.0688711	8.2e-9
734	GCST90032250	rs111594454	174647149	G	C	0.0351721	0.200574	0.0433242	3.7e-6
735	GCST90032250	rs4833641	120455008	G	C	0.121945	0.111408	0.0243483	4.7e-6
736	GCST90032250	rs10098321	4963231	T	C	0.349593	-0.0844801	0.0169119	5.9e-7
737	GCST90032250	rs10790969	128659947	T	C	0.453477	0.0747064	0.0161266	3.6e-6
738	GCST90032250	rs112091683	67856149	T	C	0.0296838	0.235452	0.0470581	5.6e-7
739	GCST90032250	rs143412328	18728695	G	C	0.0346422	0.202732	0.0441479	4.4e-6
740	GCST90032250	rs35643385	84649106	T	C	0.051596	0.168344	0.0360586	3e-6
741	GCST90032250	rs138567877	4729735	C	T	0.0162305	0.291172	0.0633719	4.3e-6
742	GCST90032250	rs62189981	510004	C	T	0.0174566	0.290833	0.0613782	2.2e-6
743	GCST90032250	rs5769717	48972568	A	G	0.127815	0.110956	0.0241318	4.3e-6
744	GCST90032251	rs73680295	15855255	T	C	0.0122565	0.334845	0.0730262	4.5e-6
745	GCST90032251	rs117697640	21225195	G	T	0.0204426	-0.263431	0.0565087	3.1e-6
746	GCST90032251	rs10815093	4842061	C	T	0.36914	-0.0802083	0.0165438	1.2e-6
747	GCST90032251	rs2658784	93441455	A	G	0.0929412	0.125215	0.0273718	4.8e-6
748	GCST90032251	rs12831295	128713885	A	G	0.213213	0.0905307	0.0196953	4.3e-6
749	GCST90032251	rs74873203	21035046	C	T	0.0147974	0.300098	0.0653765	4.4e-6
750	GCST90032251	rs17059587	76569855	T	C	0.183631	-0.0999387	0.020859	1.7e-6
751	GCST90032252	rs7519123	16942789	T	C	0.0138257	-0.259062	0.0561905	4e-6
752	GCST90032252	rs62148957	83056523	C	A	0.025408	-0.189304	0.0414291	4.9e-6
753	GCST90032252	rs1221552	90422027	C	T	0.0138446	-0.259913	0.0563919	4e-6
754	GCST90032252	rs62529959	7417145	A	G	0.0613336	-0.13304	0.0272669	1.1e-6
755	GCST90032252	rs62550808	31953069	C	T	0.0245555	-0.236514	0.0427421	3.1e-8
756	GCST90032252	rs62010551	78683074	A	G	0.0302189	0.176204	0.0382687	4.1e-6
757	GCST90032252	rs73157690	45946837	C	T	0.154816	0.0824454	0.0179631	4.4e-6
758	GCST90032253	rs145594154	150997045	T	C	0.0179651	0.239131	0.0522747	4.8e-6
759	GCST90032253	rs11707547	174759128	G	A	0.248823	0.0786051	0.0161851	1.2e-6
760	GCST90032253	rs72746245	28115568	A	G	0.125084	-0.0965401	0.0210408	4.5e-6
761	GCST90032253	rs201043	6714317	A	G	0.298069	0.0755344	0.0153485	8.6e-7
762	GCST90032253	rs2244263	110111617	T	C	0.0903432	0.117111	0.024333	1.5e-6
763	GCST90032253	rs10812297	25665387	T	C	0.324138	-0.0703338	0.0151807	3.6e-6
764	GCST90032253	rs2087310	92930385	G	A	0.148943	0.0921581	0.0201537	4.8e-6
765	GCST90032253	rs118020824	5491159	T	C	0.0240741	0.261744	0.0456839	1e-8
766	GCST90032253	rs143736490	2967603	C	G	0.0422139	-0.16566	0.0355831	3.2e-6
767	GCST90032254	rs12074319	10770486	C	T	0.0149317	0.126398	0.027256	3.5e-6
768	GCST90032254	rs10931443	153054957	A	G	0.4361	0.0411734	0.00659452	4.3e-10
769	GCST90032254	rs13025431	153154209	A	G	0.168014	0.0408933	0.00884377	3.8e-6
770	GCST90032254	rs73203290	106540146	T	A	0.325444	-0.0329054	0.00714317	4.1e-6
771	GCST90032254	rs113106320	161328361	G	A	0.0170847	0.117179	0.0254124	4e-6
772	GCST90032254	rs156926	132487165	T	G	0.102151	0.0504456	0.0108539	3.4e-6
773	GCST90032254	rs62553714	29342796	C	T	0.120988	-0.0467362	0.0101009	3.7e-6
774	GCST90032254	rs2073142	57590880	C	T	0.362568	-0.0321878	0.00700624	4.3e-6
775	GCST90032255	rs114265851	188744200	A	G	0.0138959	-0.234989	0.0428758	4.2e-8
776	GCST90032255	rs116750580	14329417	G	C	0.0154388	0.202052	0.040624	6.6e-7
777	GCST90032255	rs10009310	186569901	C	G	0.342367	-0.049298	0.0107383	4.4e-6
778	GCST90032255	rs74620412	5972715	A	G	0.019973	-0.174002	0.0357546	1.1e-6
779	GCST90032255	rs117553749	38699784	T	C	0.0337656	0.131049	0.0281871	3.3e-6
780	GCST90032255	rs12576787	44943053	T	C	0.0747616	-0.105365	0.0193397	5.1e-8
781	GCST90032255	rs73083219	2837702	T	C	0.0469151	-0.125952	0.0242599	2.1e-7
782	GCST90032256	rs12739461	206473875	T	C	0.405052	0.0756103	0.0153196	8e-7
783	GCST90032256	rs72780529	4216607	G	A	0.0828695	-0.128374	0.0270844	2.1e-6
784	GCST90032256	rs7587359	97564165	T	A	0.258981	0.0795354	0.0163543	1.2e-6
785	GCST90032256	rs75821360	56689126	T	A	0.0236935	-0.223747	0.0477495	2.8e-6
786	GCST90032256	rs10049846	110582657	C	T	0.302716	0.0860815	0.0164902	1.8e-7
787	GCST90032256	rs189113914	12007703	A	T	0.0460471	-0.168511	0.0348363	1.3e-6
788	GCST90032256	rs77414905	46083348	C	T	0.107493	0.108341	0.023659	4.7e-6
789	GCST90032256	rs1880069	55785709	A	G	0.500257	-0.0672799	0.0145936	4e-6
790	GCST90032256	rs195869	26845781	C	T	0.22336	0.0854096	0.0174479	9.8e-7
791	GCST90032256	rs62098130	74231517	T	G	0.16254	-0.0973142	0.0197428	8.3e-7
792	GCST90032256	rs6084086	2695163	A	G	0.0974148	-0.119288	0.024631	1.3e-6
793	GCST90032256	rs59244950	59202597	C	G	0.229232	-0.0827374	0.0175907	2.6e-6
794	GCST90032256	rs5993734	19618273	C	T	0.0581179	0.152825	0.0313048	1.1e-6
795	GCST90032257	rs55969230	108213870	T	C	0.0811017	0.156554	0.0319665	9.7e-7
796	GCST90032257	rs36143851	153522578	G	T	0.132165	0.119629	0.0257482	3.4e-6
797	GCST90032257	rs7639187	172874521	C	T	0.406963	0.0933403	0.0181286	2.6e-7
798	GCST90032257	rs1436533	95879144	C	T	0.325072	-0.0921054	0.0188992	1.1e-6
799	GCST90032257	rs193144607	7960710	C	T	0.0298584	-0.240828	0.0522421	4e-6
800	GCST90032257	rs619151	114190692	T	G	0.444862	0.0885223	0.0178715	7.3e-7
801	GCST90032257	rs78706190	129883962	T	C	0.0682788	-0.165104	0.0355226	3.4e-6
802	GCST90032257	rs72738598	52540578	T	A	0.0158073	0.377975	0.0702542	7.4e-8
803	GCST90032257	rs34966720	11368607	C	G	0.453803	-0.099372	0.0178004	2.4e-8
804	GCST90032257	rs28824495	3717776	T	C	0.0299182	0.296168	0.0527796	2e-8
805	GCST90032257	rs117345628	39483967	G	A	0.0119368	-0.369805	0.0807724	4.7e-6
806	GCST90032258	rs55969230	108213870	T	C	0.0811017	0.163692	0.0323805	4.3e-7
807	GCST90032258	rs62642788	239738858	T	C	0.291724	-0.0941551	0.0199982	2.5e-6
808	GCST90032258	rs7639187	172874521	C	T	0.406963	0.0859953	0.018364	2.8e-6
809	GCST90032258	rs1436533	95879144	C	T	0.325072	-0.0896563	0.0191458	2.8e-6
810	GCST90032258	rs62427125	144002155	A	C	0.0361345	0.217797	0.0474049	4.3e-6
811	GCST90032258	rs619151	114190692	T	G	0.444862	0.0831045	0.0181039	4.4e-6
812	GCST90032258	rs72738598	52540578	T	A	0.0158073	0.34401	0.0711637	1.3e-6
813	GCST90032258	rs34966720	11368607	C	G	0.453803	-0.106941	0.0180316	3e-9
814	GCST90032258	rs28824495	3717776	T	C	0.0299182	0.29013	0.0534654	5.7e-8
815	GCST90032258	rs165560	12911488	A	T	0.0138842	0.349548	0.0763141	4.6e-6
816	GCST90032259	rs7639187	172874521	C	T	0.406963	0.121515	0.0246209	8e-7
817	GCST90032259	rs1436533	95879144	C	T	0.325072	-0.118147	0.025668	4.2e-6
818	GCST90032259	rs62427125	144002155	A	C	0.0361345	0.302287	0.0635507	2e-6
819	GCST90032259	rs78706190	129883962	T	C	0.0682788	-0.232122	0.0482464	1.5e-6
820	GCST90032259	rs72738598	52540578	T	A	0.0158073	0.466069	0.0954077	1e-6
821	GCST90032259	rs34966720	11368607	C	G	0.453803	-0.135449	0.0241738	2.1e-8
822	GCST90032259	rs7217298	14762937	G	A	0.427276	-0.112919	0.0240572	2.7e-6
823	GCST90032259	rs28824495	3717776	T	C	0.0299182	0.375421	0.0716733	1.6e-7
824	GCST90032259	rs8128434	44438323	A	G	0.163767	-0.151605	0.0324418	3e-6
825	GCST90032260	rs202123822	64546939	C	T	0.0692294	-0.137837	0.0293992	2.8e-6
826	GCST90032260	rs2999156	112704505	C	G	0.412306	-0.0723218	0.0146854	8.4e-7
827	GCST90032260	rs2185315	215864158	C	T	0.047667	0.170066	0.034099	6.1e-7
828	GCST90032260	rs10197213	33964276	A	G	0.0279456	0.210143	0.0443855	2.2e-6
829	GCST90032260	rs149975310	113221846	C	T	0.0105556	0.355174	0.0722514	8.8e-7
830	GCST90032260	rs9375059	121743610	G	A	0.492765	0.0689039	0.0146762	2.7e-6
831	GCST90032260	rs34966720	11368607	C	G	0.453803	-0.0829443	0.0148301	2.2e-8
832	GCST90032260	rs56407369	10998317	C	T	0.277825	-0.0766626	0.0166149	3.9e-6
833	GCST90032260	rs79696893	52608901	G	A	0.0495299	-0.156182	0.0338793	4e-6
834	GCST90032260	rs12628297	27552092	G	A	0.0701664	-0.13635	0.0291521	2.9e-6
835	GCST90032261	rs3013431	112699866	T	C	0.454981	-0.103611	0.0216981	1.8e-6
836	GCST90032261	rs12126972	215836657	G	C	0.0951142	0.175328	0.0374046	2.8e-6
837	GCST90032261	rs10026739	95870255	A	G	0.32703	-0.107764	0.0235164	4.6e-6
838	GCST90032261	rs78706190	129883962	T	C	0.0682788	-0.204884	0.044401	3.9e-6
839	GCST90032261	rs72738598	52540578	T	A	0.0158073	0.404824	0.0878038	4e-6
840	GCST90032261	rs34966720	11368607	C	G	0.453803	-0.139812	0.0222473	3.3e-10
841	GCST90032261	rs62060068	50279407	C	T	0.017845	0.41883	0.0828932	4.4e-7
842	GCST90032261	rs28824495	3717776	T	C	0.0299182	0.339415	0.065962	2.7e-7
843	GCST90032261	rs8128434	44438323	A	G	0.163767	-0.140435	0.0298561	2.6e-6
844	GCST90032262	rs11681167	36923388	C	T	0.469664	0.127692	0.0247108	2.4e-7
845	GCST90032262	rs967895	111043825	A	G	0.346774	0.121929	0.0264269	4e-6
846	GCST90032262	rs7599804	234764714	G	C	0.0952341	0.20293	0.0419521	1.3e-6
847	GCST90032262	rs111717438	2548151	G	A	0.345743	0.12414	0.0269076	4e-6
848	GCST90032262	rs78279385	32483981	A	G	0.255984	0.158067	0.0284821	2.9e-8
849	GCST90032262	rs79338453	105907475	G	A	0.0661011	-0.237214	0.0503448	2.5e-6
850	GCST90032262	rs278576	93146910	T	C	0.351704	-0.132723	0.0262572	4.3e-7
851	GCST90032262	rs11057029	16666481	G	C	0.321008	0.135177	0.0266785	4e-7
852	GCST90032262	rs79834276	48808533	T	C	0.059939	-0.249813	0.0524976	1.9e-6
853	GCST90032262	rs148911923	38837526	G	T	0.00950603	0.600151	0.128504	3e-6
854	GCST90032263	rs2772243	204651165	A	G	0.0615009	0.0666247	0.0145732	4.8e-6
855	GCST90032263	rs4663553	235192208	C	A	0.0856855	-0.0593388	0.0123115	1.4e-6
856	GCST90032263	rs115395107	144778895	T	A	0.0215036	-0.10962	0.024003	4.9e-6
857	GCST90032263	rs35516842	6466829	C	G	0.5	-0.0362541	0.00695787	1.9e-7
858	GCST90032263	rs16894216	28696436	C	T	0.0327566	-0.0980246	0.0195309	5.2e-7
859	GCST90032263	rs36024384	77596188	A	G	0.115351	0.0528425	0.011017	1.6e-6
860	GCST90032263	rs11196036	112655358	A	T	0.0907476	-0.0631265	0.0122515	2.6e-7
861	GCST90032263	rs9538890	60730810	T	C	0.341914	-0.0344078	0.00732713	2.7e-6
862	GCST90032263	rs11625348	55883561	T	C	0.242901	0.0385958	0.00818701	2.4e-6
863	GCST90032263	rs11082524	46391146	T	G	0.136348	0.0508138	0.0101703	5.8e-7
864	GCST90032264	rs7515895	172447720	C	T	0.263388	0.107526	0.0179536	2.1e-9
865	GCST90032264	rs74839180	6620806	C	T	0.02118	0.289289	0.054293	9.9e-8
866	GCST90032264	rs12477883	82438713	T	C	0.113946	-0.12482	0.024979	5.8e-7
867	GCST90032264	rs13088215	109969269	G	A	0.0896414	0.132851	0.0280235	2.1e-6
868	GCST90032264	rs17445998	42110519	T	C	0.0314497	-0.226765	0.0453691	5.8e-7
869	GCST90032264	rs71666202	76829431	T	C	0.033339	0.204949	0.0444056	3.9e-6
870	GCST90032264	rs10278671	154791344	C	T	0.198528	-0.0936594	0.020268	3.8e-6
871	GCST90032264	rs57291069	23712698	T	G	0.248993	-0.0832398	0.0181664	4.6e-6
872	GCST90032264	rs9671261	24946992	C	T	0.122712	-0.109951	0.0240733	4.9e-6
873	GCST90032264	rs1887934	50301749	T	A	0.404031	-0.0783424	0.0163239	1.6e-6
874	GCST90032265	rs6657600	82664709	T	G	0.0376689	-0.214814	0.0460315	3.1e-6
875	GCST90032265	rs7515895	172447720	C	T	0.263388	0.12138	0.0200095	1.3e-9
876	GCST90032265	rs74839180	6620806	C	T	0.02118	0.330609	0.0605015	4.6e-8
877	GCST90032265	rs12477883	82438713	T	C	0.113946	-0.13567	0.0278354	1.1e-6
878	GCST90032265	rs13088215	109969269	G	A	0.0896414	0.146346	0.0312296	2.8e-6
879	GCST90032265	rs17445998	42110519	T	C	0.0314497	-0.253661	0.0505603	5.2e-7
880	GCST90032265	rs71666202	76829431	T	C	0.033339	0.244221	0.0494849	8e-7
881	GCST90032265	rs57291069	23712698	T	G	0.248993	-0.0969868	0.0202461	1.7e-6
882	GCST90032266	rs6699916	161917546	G	A	0.462536	-0.0667959	0.0141759	2.5e-6
883	GCST90032266	rs6894193	175062785	G	T	0.187196	0.0842334	0.0178954	2.5e-6
884	GCST90032266	rs1920604	114254567	A	T	0.461019	0.0670462	0.0141625	2.2e-6
885	GCST90032266	rs73202898	54904307	A	G	0.018122	0.267419	0.0531012	4.8e-7
886	GCST90032266	rs57375211	84166970	A	G	0.143386	0.109655	0.0201033	4.9e-8
887	GCST90032266	rs76026163	4618793	G	A	0.0159056	0.267684	0.0567271	2.4e-6
888	GCST90032267	rs4952151	30573802	G	A	0.109834	-0.124276	0.025929	1.6e-6
889	GCST90032267	rs4672483	62245679	G	A	0.191132	0.0952907	0.0206502	3.9e-6
890	GCST90032267	rs62291025	194782750	C	T	0.186112	-0.0956086	0.0208172	4.4e-6
891	GCST90032267	rs139492259	173328212	A	G	0.016031	0.314364	0.0646289	1.1e-6
892	GCST90032267	rs282375	73977115	G	C	0.409099	0.0777152	0.0168162	3.8e-6
893	GCST90032267	rs76888365	99226894	T	C	0.0776964	-0.154958	0.0302475	3e-7
894	GCST90032267	rs11109072	97507492	A	C	0.060779	-0.161165	0.0336364	1.7e-6
895	GCST90032267	rs148383881	69912834	A	G	0.0165324	0.355736	0.06271	1.4e-8
896	GCST90032267	rs4777599	73337405	G	A	0.387363	0.0766008	0.0165547	3.7e-6
897	GCST90032268	rs12073549	17394049	T	C	0.057366	-0.100246	0.021901	4.7e-6
898	GCST90032268	rs150433877	128382930	G	A	0.117831	0.0726676	0.0158746	4.7e-6
899	GCST90032268	rs4340879	180054302	G	A	0.45161	0.0487688	0.0102846	2.1e-6
900	GCST90032268	rs73728503	152931469	C	T	0.237409	0.0643073	0.0118995	6.5e-8
901	GCST90032268	rs8059594	54280541	G	A	0.265431	-0.0556165	0.0117534	2.2e-6
902	GCST90032268	rs8080540	72669137	C	T	0.148487	0.0690511	0.0143594	1.5e-6
903	GCST90032268	rs1474909	59984599	A	C	0.0653912	0.094993	0.0207423	4.7e-6
904	GCST90032269	rs1474687	14755183	A	G	0.475489	0.0923901	0.0175952	1.5e-7
905	GCST90032269	rs34760325	214728992	G	A	0.417497	-0.0849393	0.0176834	1.6e-6
906	GCST90032269	rs75171778	40347897	G	A	0.0392965	0.212642	0.0447028	2e-6
907	GCST90032269	rs72997769	1406701	G	C	0.0993474	0.145609	0.0298528	1.1e-6
908	GCST90032269	rs76506738	6002590	A	G	0.190343	-0.110185	0.0225857	1.1e-6
909	GCST90032269	rs35788979	17072543	A	G	0.226166	0.0991035	0.0211891	2.9e-6
910	GCST90032269	rs78796791	53992521	A	G	0.0175364	0.313465	0.0668139	2.7e-6
911	GCST90032269	rs728949	3081896	A	G	0.273942	-0.0962704	0.0198135	1.2e-6
912	GCST90032269	rs16933036	66737446	G	A	0.0265636	0.308984	0.0543396	1.3e-8
913	GCST90032269	rs117044520	108119233	A	T	0.0374461	0.239183	0.0466266	2.9e-7
914	GCST90032269	rs75770361	33300841	T	C	0.0295355	0.239007	0.0519304	4.2e-6
915	GCST90032269	rs17881959	76000003	T	C	0.0165491	0.314317	0.0679245	3.7e-6
916	GCST90032269	rs1346827	60609953	G	A	0.127225	0.129591	0.0266776	1.2e-6
917	GCST90032270	rs703930	190537629	A	G	0.308604	0.100929	0.0207928	1.2e-6
918	GCST90032270	rs75034777	137663064	C	A	0.0421514	0.230179	0.0481125	1.7e-6
919	GCST90032270	rs4617046	12182520	T	C	0.485213	0.0937681	0.0191117	9.3e-7
920	GCST90032270	rs139557654	17527357	T	G	0.0139355	0.378589	0.0818696	3.8e-6
921	GCST90032270	rs150544433	99716437	A	C	0.0524043	0.219103	0.0424159	2.4e-7
922	GCST90032270	rs8037071	66803291	C	A	0.251148	-0.102805	0.0224024	4.5e-6
923	GCST90032270	rs4793879	57614342	T	C	0.488768	0.0897814	0.0193933	3.7e-6
924	GCST90032271	rs56654623	118557302	G	A	0.0677736	0.215303	0.0388281	2.9e-8
925	GCST90032271	rs75921885	239214750	C	T	0.0577541	-0.202086	0.0415351	1.1e-6
926	GCST90032271	rs6754549	65489120	C	G	0.169129	-0.120752	0.0263351	4.5e-6
927	GCST90032271	rs3820895	79084988	G	A	0.0652394	0.182268	0.0393782	3.7e-6
928	GCST90032271	rs13066905	62927168	C	A	0.059231	0.205375	0.0425007	1.3e-6
929	GCST90032271	rs74865782	79879333	T	A	0.0145159	0.378599	0.0811608	3.1e-6
930	GCST90032271	rs6845130	66393015	G	A	0.0347855	0.249908	0.053491	3e-6
931	GCST90032271	rs34247468	176371172	T	C	0.0945064	-0.155582	0.0337822	4.1e-6
932	GCST90032271	rs117697016	128506393	G	A	0.0396249	-0.226485	0.0495675	4.9e-6
933	GCST90032271	rs10963594	18389972	T	G	0.0255912	0.283101	0.0619835	4.9e-6
934	GCST90032271	rs4757096	13039483	C	T	0.218919	-0.11091	0.023716	2.9e-6
935	GCST90032271	rs8118617	9151574	A	T	0.0160446	-0.351927	0.0770506	4.9e-6
936	GCST90032271	rs6090311	63217810	G	A	0.218079	0.115188	0.0238191	1.3e-6
937	GCST90032272	rs7433832	111389687	G	T	0.0131137	0.548533	0.0979641	2.2e-8
938	GCST90032272	rs2194028	88529672	T	C	0.315254	0.112396	0.0240096	2.9e-6
939	GCST90032272	rs7809151	2704797	T	C	0.207544	-0.148671	0.0281965	1.3e-7
940	GCST90032272	rs73220473	116173441	G	T	0.0260592	0.347172	0.0698329	6.6e-7
941	GCST90032272	rs12355282	66717261	A	G	0.0766882	-0.196932	0.0428806	4.4e-6
942	GCST90032272	rs4964219	104151952	A	T	0.264562	0.120098	0.0256763	2.9e-6
943	GCST90032272	rs8022045	77571941	C	T	0.421128	0.104503	0.0226886	4.1e-6
944	GCST90032272	rs11632125	92554013	A	G	0.0391495	0.268659	0.0579608	3.6e-6
945	GCST90032272	rs116972983	71962214	A	T	0.0254151	0.331262	0.072036	4.3e-6
946	GCST90032272	rs144054037	6934659	G	A	0.0315913	0.303908	0.0647199	2.7e-6
947	GCST90032272	rs4819162	45890043	C	T	0.32036	0.1143	0.0243698	2.7e-6
948	GCST90032273	rs61799545	33304914	G	A	0.0177281	0.329984	0.0654301	4.6e-7
949	GCST90032273	rs4656891	160207697	C	A	0.0434417	0.203712	0.0431176	2.3e-6
950	GCST90032273	rs6540507	209096282	G	A	0.447206	0.0801395	0.0175423	4.9e-6
951	GCST90032273	rs114643344	19897505	T	C	0.0268099	0.243296	0.0530098	4.4e-6
952	GCST90032273	rs76037455	42746752	G	A	0.00999496	0.481207	0.0874158	3.7e-8
953	GCST90032273	rs1590022	57527816	G	A	0.0471429	0.192227	0.0409807	2.7e-6
954	GCST90032273	rs139409522	90934419	C	T	0.0189661	0.297908	0.06398	3.2e-6
955	GCST90032273	rs73727344	24597253	G	A	0.0114171	0.384855	0.0826433	3.2e-6
956	GCST90032273	rs117203648	6293641	T	C	0.0102144	0.401741	0.0866426	3.5e-6
957	GCST90032273	rs1111890	100630840	G	C	0.330858	0.088825	0.0184334	1.4e-6
958	GCST90032273	rs4494362	47956666	C	T	0.104696	-0.141676	0.0288477	9.1e-7
959	GCST90032273	rs1158817	90728339	G	A	0.396514	0.0843656	0.0181049	3.2e-6
960	GCST90032273	rs28510485	67478414	G	C	0.0484063	0.191224	0.0408924	2.9e-6
961	GCST90032273	rs12910343	71618376	A	G	0.154313	-0.118906	0.0241775	8.7e-7
962	GCST90032273	rs6023037	54208934	G	C	0.0105847	0.469277	0.0857677	4.5e-8
963	GCST90032274	rs61799545	33304914	G	A	0.0177281	0.346659	0.0702448	8e-7
964	GCST90032274	rs61777973	74147460	A	G	0.0173255	0.331552	0.0720324	4.2e-6
965	GCST90032274	rs4656252	160215472	A	G	0.043266	0.216728	0.0463763	3e-6
966	GCST90032274	rs6540507	209096282	G	A	0.447206	0.087041	0.0188331	3.8e-6
967	GCST90032274	rs76037455	42746752	G	A	0.00999496	0.513088	0.0938479	4.6e-8
968	GCST90032274	rs1590022	57527816	G	A	0.0471429	0.21452	0.0439961	1.1e-6
969	GCST90032274	rs139409522	90934419	C	T	0.0189661	0.315722	0.0686912	4.3e-6
970	GCST90032274	rs10458074	3374753	T	C	0.0483193	0.20469	0.043804	3e-6
971	GCST90032274	rs73727344	24597253	G	A	0.0114171	0.42118	0.0887248	2.1e-6
972	GCST90032274	rs9644146	21838883	G	T	0.236667	-0.104019	0.022201	2.8e-6
973	GCST90032274	rs117203648	6293641	T	C	0.0102144	0.458273	0.0930164	8.4e-7
974	GCST90032274	rs1111890	100630840	G	C	0.330858	0.0983162	0.0197904	6.8e-7
975	GCST90032274	rs4494362	47956666	C	T	0.104696	-0.141863	0.0309697	4.6e-6
976	GCST90032274	rs78032993	92822075	G	A	0.0461071	0.208276	0.0450197	3.7e-6
977	GCST90032274	rs12910343	71618376	A	G	0.154313	-0.130691	0.0259566	4.8e-7
978	GCST90032274	rs6023037	54208934	G	C	0.0105847	0.486619	0.0920791	1.3e-7
979	GCST90032275	rs4648973	24307661	T	C	0.215197	-0.113053	0.0234711	1.5e-6
980	GCST90032275	rs818157	10499976	A	G	0.236905	-0.107148	0.0232369	4e-6
981	GCST90032275	rs191325458	58137692	G	A	0.0173313	0.354796	0.0742154	1.7e-6
982	GCST90032275	rs1508248	86407070	C	T	0.131778	0.165252	0.0286695	8.2e-9
983	GCST90032275	rs2817775	110518817	G	C	0.025939	0.284292	0.060447	2.6e-6
984	GCST90032275	rs71523642	4703385	T	C	0.0231317	0.30941	0.065235	2.1e-6
985	GCST90032275	rs189325463	102776877	G	C	0.0108108	0.430745	0.0935214	4.1e-6
986	GCST90032275	rs1337381	3348128	C	T	0.470386	0.0939872	0.0194654	1.4e-6
987	GCST90032275	rs1462246	38264856	T	A	0.0645053	0.18208	0.0392398	3.5e-6
988	GCST90032275	rs73025045	128372040	C	T	0.0392306	0.258585	0.0501848	2.6e-7
989	GCST90032275	rs150544433	99716437	A	C	0.0524043	0.205775	0.0428572	1.6e-6
990	GCST90032275	rs938760	5336916	C	A	0.0631923	0.193479	0.0396204	1e-6
991	GCST90032275	rs1466864	85100004	A	C	0.255762	-0.104001	0.0221225	2.6e-6
992	GCST90032275	rs3922397	3403233	A	G	0.400521	0.0908283	0.0196683	3.9e-6
993	GCST90032275	rs35189154	56555539	T	C	0.0109612	0.437337	0.0936019	3e-6
994	GCST90032276	rs17497248	170354130	A	G	0.0864897	0.0788453	0.0163688	1.5e-6
995	GCST90032276	rs73229710	39923030	A	T	0.178247	0.056862	0.0119459	1.9e-6
996	GCST90032276	rs189869515	125593364	G	T	0.0105095	0.202995	0.0443632	4.7e-6
997	GCST90032276	rs4864405	130182729	G	C	0.14717	0.0601342	0.0130239	3.9e-6
998	GCST90032276	rs118087961	168130472	A	G	0.0243471	0.142402	0.0295117	1.4e-6
999	GCST90032276	rs12678306	2663849	T	C	0.23897	0.0513195	0.0109531	2.8e-6
1000	GCST90032276	rs4073948	10915134	T	A	0.462821	0.0434262	0.00916829	2.2e-6
1001	GCST90032276	rs140094916	89884075	A	G	0.036376	0.115556	0.0243428	2.1e-6
1002	GCST90032276	rs74780291	35344296	A	G	0.046623	0.119731	0.0218195	4.1e-8
1003	GCST90032276	rs150146696	14651686	C	T	0.0213126	0.146171	0.0319071	4.6e-6
1004	GCST90032276	rs142170405	43460008	A	G	0.0364127	0.117281	0.0242997	1.4e-6
1005	GCST90032276	rs5752459	26977971	T	G	0.0151592	0.190198	0.0374983	3.9e-7
1006	GCST90032277	rs185174116	7969741	A	T	0.0596416	0.178715	0.0315649	1.5e-8
1007	GCST90032277	rs76904272	40377261	A	G	0.0611008	0.152466	0.0309743	8.6e-7
1008	GCST90032277	rs181717897	16886773	A	G	0.0230485	0.248533	0.0491992	4.4e-7
1009	GCST90032277	rs174062	90360102	C	T	0.157771	-0.0935452	0.0203034	4.1e-6
1010	GCST90032277	rs11056294	7882561	G	A	0.0977437	0.119494	0.0250979	1.9e-6
1011	GCST90032277	rs140969351	24881314	A	T	0.0172792	0.281521	0.0566916	6.8e-7
1012	GCST90032277	rs35763096	33710325	A	G	0.369168	-0.0696469	0.0151648	4.4e-6
1013	GCST90032277	rs8037071	66803291	C	A	0.251148	-0.0875726	0.0172748	4e-7
1014	GCST90032278	rs2055863	238605381	T	C	0.278935	0.0457193	0.00981765	3.2e-6
1015	GCST90032278	rs7616384	143734353	A	C	0.0514379	-0.0952243	0.0200832	2.1e-6
1016	GCST90032278	rs1486284	85300550	A	G	0.464532	0.0430128	0.00884988	1.2e-6
1017	GCST90032278	rs2518210	101907892	A	G	0.0109225	0.232207	0.0422654	3.9e-8
1018	GCST90032278	rs6906581	150202701	C	G	0.250772	-0.0490018	0.0101494	1.4e-6
1019	GCST90032278	rs7870445	19702492	C	A	0.152255	-0.0574119	0.0123156	3.1e-6
1020	GCST90032278	rs79366624	101877105	T	C	0.138443	0.0649854	0.0127797	3.7e-7
1021	GCST90032278	rs77352294	84978492	C	A	0.0868897	0.0821839	0.0156331	1.5e-7
1022	GCST90032278	rs7210122	74961620	T	C	0.480483	-0.0416923	0.00879435	2.1e-6
1023	GCST90032278	rs77025995	24339904	A	G	0.0158329	0.168391	0.0352948	1.8e-6
1024	GCST90032278	rs8092525	46362444	A	G	0.0104818	0.206124	0.0427734	1.4e-6
1025	GCST90032278	rs114162847	15589630	C	T	0.0497307	-0.0979065	0.0200196	1e-6
1026	GCST90032278	rs2159130	28461152	T	C	0.11683	0.0625889	0.0135708	4e-6
1027	GCST90032278	rs4911283	33027809	A	G	0.365738	0.0440362	0.00922552	1.8e-6
1028	GCST90032279	rs12636241	60091314	C	G	0.0756888	0.169379	0.0297217	1.2e-8
1029	GCST90032279	rs13177659	125001054	A	G	0.445034	-0.072583	0.0158281	4.5e-6
1030	GCST90032279	rs80071658	180755714	A	G	0.0207071	0.259285	0.055259	2.7e-6
1031	GCST90032279	rs61831695	3546417	T	C	0.0145476	0.344954	0.0645324	9e-8
1032	GCST90032279	rs678822	42666998	G	T	0.471712	0.0791829	0.015792	5.3e-7
1033	GCST90032279	rs140328019	103871516	A	G	0.0143026	0.310466	0.0667444	3.3e-6
1034	GCST90032279	rs8029031	46403997	T	C	0.432234	0.0747578	0.0158529	2.4e-6
1035	GCST90032279	rs888264	12750378	C	A	0.384028	0.0744913	0.0162116	4.3e-6
1036	GCST90032279	rs77105559	15576271	A	G	0.0504124	-0.163437	0.0355175	4.2e-6
1037	GCST90032279	rs149411016	43019415	C	T	0.0112085	0.370408	0.0749909	7.8e-7
1038	GCST90032280	rs820967	57516214	C	G	0.0786158	0.128587	0.0280384	4.5e-6
1039	GCST90032280	rs6766789	60104287	A	C	0.0830116	0.157922	0.0274842	9.1e-9
1040	GCST90032280	rs144109676	138265549	T	C	0.0105379	-0.347638	0.0747745	3.3e-6
1041	GCST90032280	rs80071658	180755714	A	G	0.0207071	0.248167	0.0534496	3.4e-6
1042	GCST90032280	rs61831695	3546417	T	C	0.0145476	0.346586	0.062415	2.8e-8
1043	GCST90032280	rs56008851	81781045	G	A	0.0673723	-0.137877	0.0300603	4.5e-6
1044	GCST90032280	rs11235714	73286876	C	T	0.0694687	0.146602	0.0300756	1.1e-6
1045	GCST90032280	rs888265	12750500	G	A	0.383789	0.073551	0.0156856	2.7e-6
1046	GCST90032280	rs80025782	79821741	A	T	0.134492	-0.109465	0.0227311	1.5e-6
1047	GCST90032280	rs77105559	15576271	A	G	0.0504124	-0.170371	0.0343543	7.1e-7
1048	GCST90032280	rs147442884	6666124	T	C	0.0168473	0.275454	0.0591035	3.2e-6
1049	GCST90032280	rs149411016	43019415	C	T	0.0112085	0.356965	0.0725301	8.6e-7
1050	GCST90032281	rs79827100	19509829	T	G	0.0513814	0.107963	0.0231847	3.2e-6
1051	GCST90032281	rs1530023	215501544	A	C	0.183471	0.0618585	0.0133361	3.5e-6
1052	GCST90032281	rs111738579	11760913	A	T	0.0235104	0.158066	0.034076	3.5e-6
1053	GCST90032281	rs778937	62376628	G	C	0.211137	-0.0608686	0.0124586	1e-6
1054	GCST90032281	rs74618463	79830310	T	C	0.0141082	0.200073	0.0430425	3.3e-6
1055	GCST90032281	rs138363248	162515596	T	C	0.021816	0.163425	0.0350042	3e-6
1056	GCST90032281	rs150951511	122526725	C	T	0.029748900000000002	0.140952	0.0301747	3e-6
1057	GCST90032281	rs4750718	128735317	A	G	0.232507	0.0570997	0.0124325	4.4e-6
1058	GCST90032281	rs118040875	4625075	T	G	0.024066	0.157668	0.0333677	2.3e-6
1059	GCST90032281	rs139688932	28690045	A	C	0.0233165	0.191506	0.0342385	2.2e-8
1060	GCST90032281	rs9550215	112805591	A	G	0.36545	-0.0493376	0.0107534	4.5e-6
1061	GCST90032282	rs1579597	211323161	A	G	0.221867	-0.103418	0.0215032	1.5e-6
1062	GCST90032282	rs113732002	232982170	C	A	0.0682663	0.202097	0.0356882	1.5e-8
1063	GCST90032282	rs1491836	154564591	G	A	0.304979	-0.0933152	0.0192791	1.3e-6
1064	GCST90032282	rs34575286	68743577	T	A	0.317247	0.0930241	0.0193287	1.5e-6
1065	GCST90032282	rs138926794	90874959	G	C	0.0120168	0.38644	0.0827154	3e-6
1066	GCST90032282	rs117186187	129381313	A	G	0.0204082	0.295153	0.0636661	3.6e-6
1067	GCST90032282	rs72862367	10611905	T	A	0.089748	0.15513	0.0314898	8.4e-7
1068	GCST90032282	rs1715444	118145558	G	T	0.442879	-0.0837411	0.0180142	3.3e-6
1069	GCST90032282	rs6538367	92959010	A	C	0.0636013	0.174774	0.0366911	1.9e-6
1070	GCST90032282	rs8037071	66803291	C	A	0.251148	-0.0972068	0.0208866	3.3e-6
1071	GCST90032282	rs11149701	84946735	A	G	0.108286	0.135369	0.0293644	4e-6
1072	GCST90032282	rs12937830	68338167	C	T	0.075475	0.15813	0.0343259	4.1e-6
1073	GCST90032282	rs17797837	24268785	T	C	0.138491	0.120186	0.0262205	4.6e-6
1074	GCST90032282	rs6566292	67538713	G	A	0.368847	-0.0878332	0.0186653	2.5e-6
1075	GCST90032282	rs77600851	70940747	A	T	0.0581809	-0.17728	0.0384909	4.1e-6
1076	GCST90032283	rs1579597	211323161	A	G	0.221867	-0.105758	0.0221901	1.9e-6
1077	GCST90032283	rs113732002	232982170	C	A	0.0682663	0.206204	0.0368283	2.2e-8
1078	GCST90032283	rs1491836	154564591	G	A	0.304979	-0.0958151	0.0198947	1.5e-6
1079	GCST90032283	rs34575286	68743577	T	A	0.317247	0.0934879	0.0199459	2.8e-6
1080	GCST90032283	rs12335518	105433905	C	A	0.00976431	0.434197	0.0935736	3.5e-6
1081	GCST90032283	rs147387898	129355730	T	C	0.020299	0.318161	0.0658178	1.3e-6
1082	GCST90032283	rs72862367	10611905	T	A	0.089748	0.158019	0.032495	1.2e-6
1083	GCST90032283	rs1715444	118145558	G	T	0.442879	-0.0882212	0.0185892	2.1e-6
1084	GCST90032283	rs10507024	93017912	A	G	0.0612914	0.189476	0.0385653	9e-7
1085	GCST90032283	rs8037071	66803291	C	A	0.251148	-0.10543	0.0215538	1e-6
1086	GCST90032283	rs143155339	62592458	G	A	0.0295963	0.256012	0.055001	3.2e-6
1087	GCST90032283	rs11149701	84946735	A	G	0.108286	0.138393	0.0303024	4.9e-6
1088	GCST90032283	rs12937830	68338167	C	T	0.075475	0.171505	0.0354243	1.3e-6
1089	GCST90032284	rs7538105	7071276	A	T	0.37677	0.0472405	0.0102766	4.3e-6
1090	GCST90032284	rs77244071	115007837	A	G	0.036272	0.152552	0.0266238	1e-8
1091	GCST90032284	rs4834755	119146089	G	A	0.0472143	0.109182	0.0231276	2.3e-6
1092	GCST90032284	rs115771335	172129185	T	C	0.011722	0.211903	0.0455675	3.3e-6
1093	GCST90032284	rs9349718	54537705	T	G	0.0491184	0.111338	0.0226496	8.8e-7
1094	GCST90032284	rs4552980	75918438	G	A	0.237894	0.0556067	0.0117182	2.1e-6
1095	GCST90032284	rs8037071	66803291	C	A	0.251148	-0.0567707	0.0115609	9.1e-7
1096	GCST90032284	rs78003791	66070654	A	C	0.0576329	-0.103897	0.0215065	1.4e-6
1097	GCST90032285	rs139783923	150412392	A	G	0.0259028	0.213792	0.045467	2.6e-6
1098	GCST90032285	rs10181084	6294568	T	C	0.0925419	0.12454	0.0250009	6.3e-7
1099	GCST90032285	rs76762645	146873041	T	C	0.0614139	0.140586	0.0301868	3.2e-6
1100	GCST90032285	rs140668348	67838367	C	T	0.0189713	0.252582	0.0530574	1.9e-6
1101	GCST90032285	rs114900215	71082901	C	T	0.0203011	0.272283	0.0506561	7.7e-8
1102	GCST90032285	rs13167538	179641191	T	C	0.171384	0.0916143	0.0193745	2.3e-6
1103	GCST90032285	rs61738476	124856473	T	C	0.0272972	0.2027	0.0442345	4.6e-6
1104	GCST90032285	rs1975417	3464499	A	C	0.394741	0.0688068	0.0148063	3.4e-6
1105	GCST90032285	rs17012415	84788974	G	T	0.0193896	0.244064	0.0525947	3.5e-6
1106	GCST90032285	rs77389395	71017673	C	T	0.0494866	0.158799	0.0336312	2.3e-6
1107	GCST90032285	rs2351243	90931840	T	C	0.0408969	0.187212	0.0356821	1.5e-7
1108	GCST90032285	rs17605038	47224732	A	G	0.120271	0.101779	0.0222164	4.6e-6
1109	GCST90032285	rs72874798	24515947	T	C	0.0211031	-0.23082	0.0504788	4.8e-6
1110	GCST90032285	rs915564	34343837	T	C	0.297523	-0.0757114	0.0157439	1.5e-6
1111	GCST90032286	rs12406291	192660597	G	C	0.0317836	0.141576	0.0304003	3.2e-6
1112	GCST90032286	rs112435809	112627059	G	A	0.040324	0.137681	0.0272277	4.3e-7
1113	GCST90032286	rs116522347	124033822	A	G	0.0176322	0.188017	0.0407235	3.9e-6
1114	GCST90032286	rs11764846	137980227	G	A	0.106929	-0.0827392	0.0179008	3.8e-6
1115	GCST90032286	rs7036445	107162865	C	G	0.15552	-0.0678031	0.0146829	3.9e-6
1116	GCST90032286	rs17099406	63422074	T	C	0.0100219	0.259114	0.0534659	1.3e-6
1117	GCST90032286	rs9530248	73820810	T	C	0.212375	0.0639678	0.0131381	1.1e-6
1118	GCST90032286	rs117094938	25763376	A	G	0.0125442	0.24488	0.0485307	4.5e-7
1119	GCST90032286	rs59801018	51690201	T	A	0.420519	0.0539938	0.0111642	1.3e-6
1120	GCST90032286	rs17123518	32660463	T	C	0.015683	0.254519	0.042459	2e-9
1121	GCST90032287	rs115282868	64466174	G	A	0.150696	0.0563131	0.0121721	3.7e-6
1122	GCST90032287	rs141167708	63858822	A	T	0.0151922	0.174208	0.0349983	6.4e-7
1123	GCST90032287	rs844732	72009685	C	T	0.129199	-0.0631159	0.0129745	1.1e-6
1124	GCST90032287	rs72681268	139664878	T	C	0.0121228	0.181171	0.0390936	3.6e-6
1125	GCST90032287	rs11021720	11240695	C	G	0.133935	-0.0592819	0.012621	2.6e-6
1126	GCST90032287	rs55998350	42891277	C	A	0.0508645	0.0918758	0.0195588	2.6e-6
1127	GCST90032287	rs1868719	95957815	G	A	0.0208227	0.141991	0.0298352	1.9e-6
1128	GCST90032287	rs10871677	70917788	T	G	0.0458607	0.0945277	0.0203074	3.2e-6
1129	GCST90032287	rs62129301	4316907	T	C	0.0329689	0.116007	0.023824	1.1e-6
1130	GCST90032288	rs10737891	244198275	C	G	0.492283	-0.0473587	0.0101004	2.7e-6
1131	GCST90032288	rs143422825	170507874	G	T	0.0631659	0.0930042	0.0197401	2.5e-6
1132	GCST90032288	rs56123654	95783233	A	T	0.0559388	0.099173	0.0209537	2.2e-6
1133	GCST90032288	rs17297964	119828617	G	A	0.0402183	0.112947	0.0247035	4.8e-6
1134	GCST90032288	rs832532	56926111	T	C	0.176377	0.0635542	0.0126282	4.8e-7
1135	GCST90032288	rs12176423	107137304	C	A	0.0494524	0.113939	0.0222736	3.1e-7
1136	GCST90032288	rs34232394	161138012	G	C	0.0342823	0.123342	0.0263674	2.9e-6
1137	GCST90032288	rs760813	165038911	C	T	0.258048	0.053536	0.0109715	1.1e-6
1138	GCST90032288	rs12112052	154426289	C	T	0.0735493	0.0848395	0.0184454	4.2e-6
1139	GCST90032288	rs10098366	20500545	T	C	0.0234178	0.167039	0.0313675	1e-7
1140	GCST90032288	rs10817000	110381258	C	G	0.0933457	0.0802219	0.0164176	1e-6
1141	GCST90032288	rs117662686	96591112	A	G	0.0389413	0.140509	0.0247527	1.4e-8
1142	GCST90032288	rs6132204	19445515	T	C	0.0133501	0.215469	0.0419986	2.9e-7
1143	GCST90032289	rs1878712	230664507	G	C	0.10426	0.0663745	0.0144023	4.1e-6
1144	GCST90032289	rs4832740	37894646	A	G	0.0144695	0.18808	0.036908	3.5e-7
1145	GCST90032289	rs4867146	28398039	G	A	0.476738	0.0419499	0.00891587	2.5e-6
1146	GCST90032289	rs146065830	30082575	G	A	0.0571598	-0.0908644	0.0189684	1.7e-6
1147	GCST90032289	rs111937842	107133484	A	G	0.0494691	0.0976482	0.0201835	1.3e-6
1148	GCST90032289	rs138545616	40107208	T	C	0.0181391	0.156817	0.0328809	1.8e-6
1149	GCST90032289	rs151142495	97240201	G	A	0.0292383	0.126637	0.0256587	8e-7
1150	GCST90032289	rs11166846	134897432	T	A	0.0876072	-0.0762803	0.0154652	8.1e-7
1151	GCST90032289	rs7865493	18030815	A	G	0.421536	-0.041319	0.00888611	3.3e-6
1152	GCST90032289	rs10842386	24637169	T	G	0.0189757	0.17061	0.032401	1.4e-7
1153	GCST90032289	rs73157112	29722925	T	C	0.211551	0.0493966	0.0107413	4.3e-6
1154	GCST90032289	rs41423849	33335281	G	T	0.132079	0.0600328	0.0130155	4e-6
1155	GCST90032289	rs8041680	25858946	A	C	0.113236	0.0644269	0.0139471	3.8e-6
1156	GCST90032289	rs117187864	24103899	A	G	0.0424842	0.101619	0.021826	3.2e-6
1157	GCST90032289	rs7218444	13889758	T	A	0.135913	0.0582621	0.0126299	4e-6
1158	GCST90032289	rs73083219	2837702	T	C	0.0469151	-0.10137	0.0210652	1.5e-6
1159	GCST90032289	rs73108391	16256250	T	C	0.0437227	0.0975075	0.021131	3.9e-6
1160	GCST90032289	rs6132204	19445515	T	C	0.0133501	0.186843	0.0380567	9.1e-7
1161	GCST90032289	rs58805802	42592609	A	G	0.103189	-0.0663434	0.0143717	3.9e-6
1162	GCST90032290	rs113013648	9202892	T	A	0.0122342	0.560109	0.117182	1.8e-6
1163	GCST90032290	rs75695257	145224306	T	C	0.0561216	0.264603	0.0550397	1.5e-6
1164	GCST90032290	rs77454822	5123291	A	G	0.0138982	0.523822	0.109447	1.7e-6
1165	GCST90032290	rs12493471	45910186	T	C	0.374258	-0.122548	0.0263857	3.4e-6
1166	GCST90032290	rs114928387	38378593	T	C	0.0132974	0.517362	0.111611	3.6e-6
1167	GCST90032290	rs72641611	66262817	A	G	0.0115107	0.591071	0.119453	7.5e-7
1168	GCST90032290	rs10821366	94554948	A	G	0.0538071	-0.261025	0.0558978	3e-6
1169	GCST90032290	rs12768988	34154195	T	C	0.0417577	0.297085	0.0630759	2.5e-6
1170	GCST90032290	rs74637062	108072450	A	C	0.046494	0.286723	0.0608523	2.5e-6
1171	GCST90032290	rs139456652	6300702	A	G	0.0561847	0.325307	0.0563893	8e-9
1172	GCST90032290	rs11067315	114852146	T	C	0.0236771	0.384875	0.0841728	4.8e-6
1173	GCST90032290	rs118179413	95270113	A	G	0.0226012	-0.398467	0.0862213	3.8e-6
1174	GCST90032290	rs80152381	101821648	A	G	0.0665114	-0.29119	0.0515222	1.6e-8
1175	GCST90032290	rs141882852	89526762	T	C	0.0243738	0.401534	0.0825915	1.2e-6
1176	GCST90032291	rs184205522	108989099	T	C	0.0281371	0.0990565	0.0202269	9.7e-7
1177	GCST90032291	rs17786990	162617092	A	T	0.0464643	0.0770972	0.0160659	1.6e-6
1178	GCST90032291	rs59842423	72950768	T	C	0.0525697	0.0740952	0.0147178	4.8e-7
1179	GCST90032291	rs117978519	111015708	T	G	0.104422	0.0564662	0.0110867	3.5e-7
1180	GCST90032291	rs7851238	90410531	C	T	0.224755	0.0419583	0.00802161	1.7e-7
1181	GCST90032291	rs62031659	9287747	T	C	0.0328296	0.0876899	0.0187834	3e-6
1182	GCST90032291	rs141756015	47691267	C	T	0.0154752	0.130511	0.0270442	1.4e-6
1183	GCST90032291	rs2081529	22095901	A	G	0.303129	0.0356555	0.00740757	1.5e-6
1184	GCST90032291	rs59372439	384517	T	C	0.283994	-0.0343139	0.00747532	4.4e-6
1185	GCST90032291	rs71317611	15316779	C	A	0.0297589	0.0925923	0.0196814	2.5e-6
1186	GCST90032291	rs9977670	25350118	A	G	0.0234336	0.129175	0.0222673	6.6e-9
1187	GCST90032291	rs73903450	41606802	T	A	0.0637842	0.0656794	0.014015	2.8e-6
1188	GCST90032292	rs62158858	136303082	A	G	0.047173	0.174603	0.0379318	4.2e-6
1189	GCST90032292	rs4725984	150971426	T	C	0.308791	0.0810388	0.0174319	3.3e-6
1190	GCST90032292	rs35515607	3018435	C	A	0.363683	-0.106747	0.016886	2.6e-10
1191	GCST90032292	rs62572809	80572325	A	G	0.0724747	-0.148944	0.0310931	1.7e-6
1192	GCST90032292	rs2231409	132887754	A	G	0.0204511	0.263614	0.0566243	3.2e-6
1193	GCST90032292	rs71460754	126976503	T	C	0.0600272	0.158994	0.0339875	2.9e-6
1194	GCST90032292	rs2327592	12030940	G	A	0.072732	0.154564	0.0315733	9.8e-7
1195	GCST90032293	rs61763346	5410024	G	A	0.0316242	0.127252	0.0247223	2.6e-7
1196	GCST90032293	rs11580893	58480373	T	C	0.127028	0.0602638	0.0130147	3.6e-6
1197	GCST90032293	rs140404026	214316353	G	C	0.0126625	0.177332	0.0386572	4.5e-6
1198	GCST90032293	rs3884676	43041989	T	C	0.0541364	0.0915335	0.0190928	1.6e-6
1199	GCST90032293	rs35475810	218740870	G	C	0.0442337	0.102813	0.0210347	1e-6
1200	GCST90032293	rs13100894	148957477	T	C	0.182318	-0.0521769	0.0111024	2.6e-6
1201	GCST90032293	rs11728250	36732896	G	A	0.0736102	0.0810156	0.0168277	1.5e-6
1202	GCST90032293	rs9267560	31754963	G	A	0.0384357	0.106888	0.0224409	1.9e-6
1203	GCST90032293	rs7774274	73704887	T	G	0.424893	0.0403197	0.00880513	4.7e-6
1204	GCST90032293	rs12552693	83502486	C	T	0.420262	0.0404136	0.00878354	4.2e-6
1205	GCST90032293	rs12348813	115286185	A	G	0.0245172	0.138455	0.0283419	1e-6
1206	GCST90032293	rs645805	53483701	G	A	0.440335	0.0415367	0.00869592	1.8e-6
1207	GCST90032293	rs12941465	40099312	A	G	0.297348	-0.044311	0.00946585	2.9e-6
1208	GCST90032294	rs112118500	40855987	T	C	0.0113445	0.17189	0.0374548	4.4e-6
1209	GCST90032294	rs138547268	63885809	C	G	0.0347549	0.104724	0.0218902	1.7e-6
1210	GCST90032294	rs28478818	139680014	C	T	0.0357865	0.103417	0.0215129	1.5e-6
1211	GCST90032294	rs13088424	188556500	G	A	0.20716	0.0491028	0.0100035	9.2e-7
1212	GCST90032294	rs144023156	135412409	A	G	0.0126933	0.178213	0.0357358	6.1e-7
1213	GCST90032294	rs77364580	139513593	G	C	0.0160013	0.151427	0.031664200000000003	1.7e-6
1214	GCST90032294	rs11960927	29613192	C	G	0.136209	0.0636327	0.0117444	6e-8
1215	GCST90032294	rs77448792	55422589	A	G	0.0124495	0.17487	0.0360513	1.2e-6
1216	GCST90032294	rs147723189	25224592	A	T	0.027265	0.128066	0.0247745	2.4e-7
1217	GCST90032294	rs141091864	89132661	C	T	0.0568776	0.0799979	0.0172152	3.4e-6
1218	GCST90032294	rs117661967	34573299	T	C	0.0122198	0.173264	0.0363606	1.9e-6
1219	GCST90032294	rs148564887	60917739	A	G	0.0283592	0.113817	0.0242666	2.7e-6
1220	GCST90032294	rs7958254	115932627	A	G	0.0334788	0.125891	0.0222053	1.4e-8
1221	GCST90032294	rs148993002	95693912	A	G	0.0221157	0.131152	0.0271703	1.4e-6
1222	GCST90032294	rs4775703	47699318	G	C	0.219452	-0.0452451	0.00969234	3e-6
1223	GCST90032294	rs186192521	1389691	T	G	0.0118587	0.185837	0.0366129	3.9e-7
1224	GCST90032294	rs116878049	86062774	T	A	0.0135227	0.179187	0.0349927	3e-7
1225	GCST90032294	rs1442828	56598091	T	C	0.376972	0.0392205	0.00836634	2.8e-6
1226	GCST90032294	rs75821794	435141	G	C	0.023569	0.120836	0.0263521	4.5e-6
1227	GCST90032294	rs76941979	47893613	C	T	0.0679653	0.0726281	0.0157537	4e-6
1228	GCST90032294	rs73171545	44607229	A	G	0.11437	-0.0577327	0.0125443	4.2e-6
1229	GCST90032295	rs2436180	174653187	A	G	0.0129783	0.189207	0.0404637	2.9e-6
1230	GCST90032295	rs59302213	173438261	G	T	0.136364	0.0629038	0.0133982	2.7e-6
1231	GCST90032295	rs62245631	9729061	A	G	0.0223368	0.15487	0.0310931	6.3e-7
1232	GCST90032295	rs116380795	90087506	C	T	0.0177912	0.17853	0.0344908	2.3e-7
1233	GCST90032295	rs11725788	133534462	G	T	0.12273	-0.0716012	0.0139717	3e-7
1234	GCST90032295	rs112021845	188068132	T	C	0.0184157	0.159943	0.0337907	2.2e-6
1235	GCST90032295	rs192285194	160994479	G	A	0.0293028	0.126042	0.0270106	3.1e-6
1236	GCST90032295	rs11136480	277897	T	C	0.311446	0.0519496	0.009844	1.3e-7
1237	GCST90032295	rs148334079	43054064	A	T	1.82183e-4	2.16927	0.350429	6e-10
1238	GCST90032295	rs60183000	75683737	C	T	0.0132639	0.184984	0.0399864	3.7e-6
1239	GCST90032295	rs7044085	87764985	C	G	0.0336652	0.120457	0.0250798	1.6e-6
1240	GCST90032295	rs72923982	57425764	T	C	0.0212121	0.145042	0.031493	4.1e-6
1241	GCST90032295	rs7973039	132097580	G	A	0.24584	0.0492945	0.0106651	3.8e-6
1242	GCST90032295	rs79906173	63117601	T	C	0.0682603	0.0853566	0.0182159	2.8e-6
1243	GCST90032295	rs200696386	21388391	T	C	0.0314493	0.131218	0.0264848	7.3e-7
1244	GCST90032295	rs17533177	23268613	T	C	0.0139123	0.182126	0.0391103	3.2e-6
1245	GCST90032296	rs607674	96016000	T	C	0.40383	-0.0595911	0.0128645	3.6e-6
1246	GCST90032296	rs76866228	98750706	T	C	0.101622	0.0949884	0.0207782	4.8e-6
1247	GCST90032296	rs55991244	26490063	C	A	0.0217832	0.198211	0.0430124	4.1e-6
1248	GCST90032296	rs140169232	15757012	T	C	0.0216107	0.201093	0.0431604	3.2e-6
1249	GCST90032296	rs10823909	72229426	C	T	0.0511731	0.167412	0.0284874	4.2e-9
1250	GCST90032296	rs118070531	109332800	C	T	0.0220775	0.233524	0.0422593	3.3e-8
1251	GCST90032296	rs9569740	31120463	A	C	0.454105	-0.0634509	0.0129626	9.8e-7
1252	GCST90032296	rs76245638	61330934	G	A	0.0226815	0.193424	0.041762	3.6e-6
1253	GCST90032296	rs79848762	101002581	T	G	0.0670476	0.114363	0.0247614	3.9e-6
1254	GCST90032296	rs117722796	58129010	A	G	0.0290372	0.187537	0.0376145	6.2e-7
1255	GCST90032296	rs11669778	58236204	C	T	0.117244	0.0914127	0.019399	2.5e-6
1256	GCST90032296	rs149015425	50107205	T	G	0.0413515	0.153052	0.0312067	9.4e-7
1257	GCST90032297	rs607674	96016000	T	C	0.40383	-0.0660932	0.0141965	3.2e-6
1258	GCST90032297	rs76866228	98750706	T	C	0.101622	0.107124	0.022929	3e-6
1259	GCST90032297	rs140169232	15757012	T	C	0.0216107	0.219712	0.0476281	4e-6
1260	GCST90032297	rs10823909	72229426	C	T	0.0511731	0.185165	0.0314363	3.9e-9
1261	GCST90032297	rs118070531	109332800	C	T	0.0220775	0.259446	0.0466315	2.6e-8
1262	GCST90032297	rs9569740	31120463	A	C	0.454105	-0.0696937	0.0143043	1.1e-6
1263	GCST90032297	rs79848762	101002581	T	G	0.0670476	0.129132	0.0273236	2.3e-6
1264	GCST90032297	rs117722796	58129010	A	G	0.0290372	0.201218	0.0415084	1.2e-6
1265	GCST90032297	rs11669778	58236204	C	T	0.117244	0.104574	0.0214072	1e-6
1266	GCST90032297	rs149015425	50107205	T	G	0.0413515	0.168705	0.0344371	9.6e-7
1267	GCST90032298	rs3940549	135381057	G	A	0.421891	-0.151222	0.0172948	2.3e-18
1268	GCST90032298	rs34892180	4959463	C	G	0.119976	0.123142	0.0262629	2.7e-6
1269	GCST90032298	rs10031823	102203874	T	C	0.326536	0.0847214	0.0179689	2.4e-6
1270	GCST90032298	rs59677531	181343968	C	G	0.496551	-0.0815941	0.0169172	1.4e-6
1271	GCST90032298	rs35026345	31394210	T	C	0.318743	-0.100796	0.018036	2.3e-8
1272	GCST90032298	rs4877754	83321403	G	A	0.376153	0.0877175	0.0175692	6e-7
1273	GCST90032298	rs1265491	77169959	G	A	0.117592	0.142992	0.0263066	5.5e-8
1274	GCST90032298	rs11027423	23664406	C	T	0.453339	-0.0819372	0.0175433	3e-6
1275	GCST90032298	rs59998390	54206502	A	G	0.0582418	0.175963	0.0363376	1.3e-6
1276	GCST90032299	rs111928254	164548921	A	G	0.0212065	-0.174061	0.0356562	1.1e-6
1277	GCST90032299	rs13425414	68915135	C	G	0.140976	0.0898691	0.0146766	9.2e-10
1278	GCST90032299	rs76703269	40411411	A	G	0.179768	0.067646800000000007	0.0138292	1e-6
1279	GCST90032299	rs10235617	3436698	A	G	0.179822	0.0671557	0.0132214	3.8e-7
1280	GCST90032299	rs1241019	116377009	T	A	0.462756	0.0468619	0.0102493	4.8e-6
1281	GCST90032299	rs8037071	66803291	C	A	0.251148	-0.0567817	0.0119422	2e-6
1282	GCST90032299	rs62033279	20636599	C	T	0.426595	0.0482736	0.010479	4.1e-6
1283	GCST90032299	rs117263596	35748295	C	T	0.0467674	-0.111324	0.0239467	3.3e-6
1284	GCST90032300	rs116457960	153339791	C	T	0.0151134	-0.209653	0.0458942	4.9e-6
1285	GCST90032300	rs72722957	182325632	T	C	0.023894	0.167447	0.0362885	3.9e-6
1286	GCST90032300	rs139345454	15720198	G	A	0.0186869	0.191577	0.0415799	4.1e-6
1287	GCST90032300	rs13425414	68915135	C	G	0.140976	0.0930105	0.0160692	7.1e-9
1288	GCST90032300	rs76703269	40411411	A	G	0.179768	0.0701146	0.0151408	3.6e-6
1289	GCST90032300	rs377014871	130819797	G	A	0.243911	0.0599352	0.013085	4.6e-6
1290	GCST90032300	rs56309522	3448122	C	T	0.185786	0.0705075	0.0143064	8.3e-7
1291	GCST90032300	rs4723822	39102013	T	C	0.288741	0.0622276	0.0123741	4.9e-7
1292	GCST90032300	rs45558338	64430585	T	C	0.0841375	-0.0937875	0.0202444	3.6e-6
1293	GCST90032300	rs71384477	20536929	C	T	0.46625	0.0581717	0.0114342	3.6e-7
1294	GCST90032300	rs4797846	13952712	T	C	0.113106	0.0803375	0.0175723	4.8e-6
1295	GCST90032300	rs140837056	54820375	A	G	0.0108568	0.250742	0.0543137	3.9e-6
1296	GCST90032300	rs145745626	15537185	T	C	0.0304008	0.155869	0.0327066	1.9e-6
1297	GCST90032300	rs117104462	50153445	T	C	0.0455785	0.128392	0.026868	1.8e-6
1298	GCST90032301	rs197632	57234513	T	G	0.279708	-0.0399769	0.00864324	3.7e-6
1299	GCST90032301	rs12724252	230778483	C	T	0.401141	-0.036738	0.00781848	2.6e-6
1300	GCST90032301	rs2317332	101042929	A	G	0.014894	0.145813	0.0317797	4.5e-6
1301	GCST90032301	rs73812261	44377835	T	C	0.0851584	0.0678542	0.0136983	7.3e-7
1302	GCST90032301	rs7756660	5145502	T	C	0.0598341	0.0774284	0.0163486	2.2e-6
1303	GCST90032301	rs117328870	19836522	A	G	0.0191718	0.132329	0.0283623	3.1e-6
1304	GCST90032301	rs141163986	82722128	G	A	0.0505817	0.0813173	0.017586	3.8e-6
1305	GCST90032301	rs2314677	9529904	G	T	0.0936399	0.0617518	0.0132741	3.3e-6
1306	GCST90032301	rs13335193	80390281	G	A	0.0160504	0.143257	0.0307038	3.1e-6
1307	GCST90032301	rs117836133	49694331	G	T	0.0431296	-0.088798	0.0191451	3.5e-6
1308	GCST90032302	rs62440988	16629305	T	G	0.121822	-0.186582	0.0335039	2.6e-8
1309	GCST90032302	rs112609918	74013270	T	A	0.0871359	0.176512	0.0379789	3.4e-6
1310	GCST90032302	rs12284170	123403929	A	G	0.053466	0.227719	0.0484201	2.6e-6
1311	GCST90032302	rs28683116	132243426	C	T	0.130401	-0.150609	0.032477	3.5e-6
1312	GCST90032302	rs28868032	20833783	G	A	0.0346	0.309548	0.0607487	3.5e-7
1313	GCST90032302	rs34309553	52618712	G	A	0.224289	-0.126616	0.0259339	1e-6
1314	GCST90032302	rs146787634	26373732	T	G	0.050034	-0.227514	0.0497081	4.7e-6
1315	GCST90032303	rs11886793	102455760	G	T	0.336382	-0.0454156	0.00927205	9.7e-7
1316	GCST90032303	rs74552734	200443050	G	A	0.0667453	-0.0886846	0.0173932	3.4e-7
1317	GCST90032303	rs11130626	5839903	T	A	0.243361	0.0488501	0.0101521	1.5e-6
1318	GCST90032303	rs2571490	30138090	A	G	0.0800569	-0.0795252	0.0164298	1.3e-6
1319	GCST90032303	rs80235124	116632646	C	T	0.0625766	0.101845	0.0184296	3.3e-8
1320	GCST90032303	rs4757707	18742479	C	G	0.306165	0.0477451	0.00961803	6.9e-7
1321	GCST90032303	rs11030509	28931433	C	T	0.016004	0.179373	0.0350247	3e-7
1322	GCST90032303	rs28370955	71964505	A	G	0.406688	-0.0412663	0.00887816	3.4e-6
1323	GCST90032303	rs1883055	35722547	G	A	0.489722	0.0415579	0.00865773	1.6e-6
1324	GCST90032304	rs10877805	62168493	C	T	0.0957968	0.0596355	0.0129574	4.2e-6
1325	GCST90032304	rs7305079	75070631	A	T	0.436272	0.0375904	0.00789238	1.9e-6
1326	GCST90032304	rs28608842	63429155	T	C	0.0191404	0.128711	0.0280319	4.4e-6
1327	GCST90032304	rs9933400	64671680	A	G	0.0301245	0.123899	0.0224737	3.5e-8
1328	GCST90032304	rs142044268	80250309	A	G	0.0161943	0.152679	0.0304536	5.3e-7
1329	GCST90032304	rs12626264	32891707	C	T	0.152277	-0.0512241	0.010516	1.1e-6
1330	GCST90032305	rs72693071	105600976	C	A	0.0625	0.190807	0.0406104	2.6e-6
1331	GCST90032305	rs146691646	156937931	T	G	0.0282796	0.28247	0.0589221	1.6e-6
1332	GCST90032305	rs1004433	66357076	T	C	0.166004	0.12774	0.0266833	1.7e-6
1333	GCST90032305	rs148223916	78004785	C	T	0.0234599	0.313794	0.0645805	1.2e-6
1334	GCST90032305	rs62432535	138646488	A	C	0.0210304	0.31883	0.0691484	4e-6
1335	GCST90032305	rs118132078	21338536	A	G	0.0182506	0.339513	0.0730165	3.3e-6
1336	GCST90032305	rs79692456	40340930	T	G	0.0317661	0.256584	0.0558834	4.4e-6
1337	GCST90032305	rs183272816	82269888	C	T	0.0192012	0.333553	0.0716328	3.2e-6
1338	GCST90032305	rs117138131	103300571	G	C	0.043102	0.22404	0.0482815	3.5e-6
1339	GCST90032305	rs10826969	31590664	T	G	0.448409	0.103059	0.0197049	1.7e-7
1340	GCST90032305	rs55980901	12887527	C	A	0.0212496	0.330133	0.0680869	1.2e-6
1341	GCST90032305	rs7944000	100635218	A	G	0.309041	0.116165	0.0212846	4.8e-8
1342	GCST90032305	rs2325542	73630862	T	C	0.468973	-0.103108	0.0197103	1.7e-7
1343	GCST90032305	rs35900117	8858152	T	C	0.0885171	0.164669	0.0346981	2.1e-6
1344	GCST90032305	rs117992609	59816072	A	G	0.0154879	0.383753	0.0798498	1.5e-6
1345	GCST90032305	rs79389401	39904645	A	G	0.0244501	0.311872	0.0632779	8.3e-7
1346	GCST90032306	rs185174116	7969741	A	T	0.0596416	0.128405	0.024451	1.5e-7
1347	GCST90032306	rs79305706	29803838	A	C	0.0142568	0.249649	0.0483967	2.5e-7
1348	GCST90032306	rs6824700	7927483	A	G	0.258621	-0.0689031	0.01286	8.4e-8
1349	GCST90032306	rs6838736	120462459	A	G	0.111317	0.095893	0.0181159	1.2e-7
1350	GCST90032306	rs1541227	37534090	G	A	0.123381	0.0822574	0.0176756	3.3e-6
1351	GCST90032306	rs1022995	87009631	C	T	0.248864	-0.0602052	0.0130516	4e-6
1352	GCST90032306	rs35859077	1380850	A	G	0.0967191	0.108186	0.019546	3.1e-8
1353	GCST90032306	rs12319957	98391448	T	A	0.189969	0.068583	0.0148063	3.6e-6
1354	GCST90032306	rs12880749	83855181	T	C	0.0696267	0.110809	0.0226159	9.6e-7
1355	GCST90032306	rs117803257	24801804	C	T	0.0143649	0.232154	0.0481188	1.4e-6
1356	GCST90032306	rs8037071	66803291	C	A	0.251148	-0.0624482	0.0133805	3.1e-6
1357	GCST90032306	rs60740268	50810972	T	C	0.0143678	0.23257	0.0484815	1.6e-6
1358	GCST90032306	rs12927882	84648197	T	C	0.0511152	0.118707	0.0259363	4.7e-6
1359	GCST90032306	rs149372364	79236187	A	G	0.0147633	0.22289	0.0476673	2.9e-6
1360	GCST90032306	rs76550020	1065860	T	C	0.0875298	0.0942111	0.0203473	3.7e-6
1361	GCST90032307	rs185174116	7969741	A	T	0.0596416	0.144015	0.0270798	1e-7
1362	GCST90032307	rs79305706	29803838	A	C	0.0142568	0.25395	0.0536	2.2e-6
1363	GCST90032307	rs6824700	7927483	A	G	0.258621	-0.0776672	0.0142423	4.9e-8
1364	GCST90032307	rs6838736	120462459	A	G	0.111317	0.105577	0.0200631	1.4e-7
1365	GCST90032307	rs1541227	37534090	G	A	0.123381	0.0949213	0.0195753	1.2e-6
1366	GCST90032307	rs35859077	1380850	A	G	0.0967191	0.125129	0.0216462	7.4e-9
1367	GCST90032307	rs12319957	98391448	T	A	0.189969	0.0765786	0.0163972	3e-6
1368	GCST90032307	rs12880749	83855181	T	C	0.0696267	0.124891	0.0250465	6.2e-7
1369	GCST90032307	rs117803257	24801804	C	T	0.0143649	0.269029	0.0532898	4.5e-7
1370	GCST90032307	rs8037071	66803291	C	A	0.251148	-0.0685712	0.0148184	3.7e-6
1371	GCST90032307	rs60740268	50810972	T	C	0.0143678	0.26208	0.0536913	1.1e-6
1372	GCST90032307	rs62071628	46278692	A	G	0.484479	-0.060073	0.0129735	3.6e-6
1373	GCST90032307	rs149372364	79236187	A	G	0.0147633	0.24689	0.052789	2.9e-6
1374	GCST90032308	rs34590926	8841432	C	T	0.029807	0.261604	0.0568261	4.2e-6
1375	GCST90032308	rs189094231	2007458	G	C	0.0223454	0.298181	0.0642933	3.5e-6
1376	GCST90032308	rs11751024	32618459	A	C	0.400705	0.104999	0.0191943	4.5e-8
1377	GCST90032308	rs273153	41474698	T	C	0.227557	0.103643	0.0226123	4.6e-6
1378	GCST90032308	rs4841382	10572485	T	C	0.165204	-0.117528	0.0254985	4e-6
1379	GCST90032308	rs117139264	37755817	T	C	0.0490213	-0.201663	0.0439974	4.6e-6
1380	GCST90032308	rs139327470	93981565	G	C	0.014879	0.353376	0.077251	4.8e-6
1381	GCST90032308	rs34382722	45501304	A	G	0.0165909	0.34723	0.073525	2.3e-6
1382	GCST90032309	rs139654497	95611253	A	T	0.0114175	0.26551	0.0562554	2.4e-6
1383	GCST90032309	rs74873861	110696189	C	G	0.0360323	0.149538	0.0322303	3.5e-6
1384	GCST90032309	rs149643665	3138489	T	C	0.0130471	0.254995	0.0524167	1.1e-6
1385	GCST90032309	rs2400705	148811455	A	G	0.187436	-0.0774502	0.0154207	5.1e-7
1386	GCST90032309	rs1015465	30118563	C	T	0.0390166	0.148269	0.0301408	8.7e-7
1387	GCST90032309	rs7801158	64773248	T	C	0.369082	-0.0563334	0.0122678	4.4e-6
1388	GCST90032309	rs881358	106571913	T	C	0.267978	-0.070967	0.0133353	1e-7
1389	GCST90032309	rs76012754	20151540	A	C	0.0247019	0.178522	0.0383148	3.2e-6
1390	GCST90032309	rs117574388	20960653	A	G	0.0470578	0.129091	0.0280872	4.3e-6
1391	GCST90032309	rs143543844	42634424	A	G	0.0126284	0.275216	0.0533387	2.5e-7
1392	GCST90032310	rs4854491	68691550	C	T	0.29889	-0.065017	0.0139776	3.3e-6
1393	GCST90032310	rs139654497	95611253	A	T	0.0114175	0.289504	0.0618073	2.8e-6
1394	GCST90032310	rs74873861	110696189	C	G	0.0360323	0.165303	0.0354111	3e-6
1395	GCST90032310	rs147833749	95308187	T	C	0.0122792	0.272125	0.0595397	4.9e-6
1396	GCST90032310	rs149643665	3138489	T	C	0.0130471	0.279161	0.0575896	1.3e-6
1397	GCST90032310	rs2400705	148811455	A	G	0.187436	-0.0827502	0.0169425	1e-6
1398	GCST90032310	rs1015465	30118563	C	T	0.0390166	0.162722	0.0331164	8.9e-7
1399	GCST90032310	rs7801158	64773248	T	C	0.369082	-0.0624261	0.0134785	3.6e-6
1400	GCST90032310	rs881358	106571913	T	C	0.267978	-0.0771078	0.0146513	1.4e-7
1401	GCST90032310	rs76012754	20151540	A	C	0.0247019	0.195669	0.0420947	3.3e-6
1402	GCST90032310	rs117574388	20960653	A	G	0.0470578	0.143834	0.0308596	3.1e-6
1403	GCST90032310	rs143543844	42634424	A	G	0.0126284	0.300573	0.0586024	2.9e-7
1404	GCST90032311	rs78146178	41472914	T	A	0.0198245	0.1086	0.0221734	9.7e-7
1405	GCST90032311	rs73951154	119503721	T	C	0.018383	0.123515	0.023098	8.9e-8
1406	GCST90032311	rs9812472	123077614	G	T	0.231896	0.0339631	0.00733075	3.6e-6
1407	GCST90032311	rs16879522	27586112	G	C	0.0581669	0.0663717	0.0131599	4.6e-7
1408	GCST90032311	rs1402414	23653475	T	C	0.150942	0.0401158	0.00861906	3.3e-6
1409	GCST90032311	rs12188587	128906867	G	A	0.0161345	0.125084	0.0246387	3.8e-7
1410	GCST90032311	rs72974335	134267077	T	C	0.0196293	0.125757	0.0220718	1.2e-8
1411	GCST90032311	rs1746329	15128156	A	G	0.0183255	0.121096	0.023144	1.7e-7
1412	GCST90032311	rs149226133	111396677	A	G	0.0114247	0.14009	0.0292512	1.7e-6
1413	GCST90032311	rs76452646	46992908	T	G	0.00917508	0.175177	0.0323615	6.2e-8
1414	GCST90032311	rs112711312	68741009	A	G	0.0113464	0.172066	0.0291864	3.7e-9
1415	GCST90032311	rs247843	84431214	A	G	0.135117	0.0417317	0.00897414	3.3e-6
1416	GCST90032311	rs72880389	22753531	A	C	0.0171048	0.120297	0.0238048	4.3e-7
1417	GCST90032311	rs118190131	814044	A	G	0.0160612	0.114527	0.0245391	3.1e-6
1418	GCST90032312	rs12724261	195345636	T	G	0.489303	0.0277324	0.00587746	2.4e-6
1419	GCST90032312	rs189842799	71698673	G	C	0.0108163	0.138777	0.0286818	1.3e-6
1420	GCST90032312	rs13431434	155644522	T	G	0.157996	-0.039401	0.00805185	9.9e-7
1421	GCST90032312	rs2629281	3799536	A	G	0.364572	0.029352	0.00634985	3.8e-6
1422	GCST90032312	rs12647010	169799217	G	C	0.0937991	0.0484848	0.0102892	2.5e-6
1423	GCST90032312	rs11763735	21853067	C	A	0.470518	-0.0298111	0.00589516	4.3e-7
1424	GCST90032312	rs35094564	76196292	A	G	0.119485	0.0423394	0.00914865	3.7e-6
1425	GCST90032312	rs1615012	135082479	G	C	0.229896	-0.0348972	0.00697413	5.6e-7
1426	GCST90032312	rs117643815	26691352	C	T	0.104051	0.0470412	0.00959925	9.6e-7
1427	GCST90032312	rs7945882	38338515	G	C	0.385953	-0.0335338	0.00608504	3.6e-8
1428	GCST90032313	rs12724261	195345636	T	G	0.489303	0.0294888	0.0062637	2.5e-6
1429	GCST90032313	rs189842799	71698673	G	C	0.0108163	0.146659	0.0305669	1.6e-6
1430	GCST90032313	rs13431434	155644522	T	G	0.157996	-0.0411496	0.00858106	1.6e-6
1431	GCST90032313	rs2629281	3799536	A	G	0.364572	0.0329149	0.00676713	1.2e-6
1432	GCST90032313	rs12647010	169799217	G	C	0.0937991	0.0511457	0.0109654	3.1e-6
1433	GCST90032313	rs11763735	21853067	C	A	0.470518	-0.0314199	0.00628262	5.7e-7
1434	GCST90032313	rs6947158	157324056	A	C	0.385075	-0.0297566	0.00646338	4.1e-6
1435	GCST90032313	rs1615012	135082479	G	C	0.229896	-0.0374764	0.0074325	4.6e-7
1436	GCST90032313	rs117643815	26691352	C	T	0.104051	0.049312	0.0102301	1.4e-6
1437	GCST90032313	rs7945882	38338515	G	C	0.385953	-0.0357261	0.00648499	3.6e-8
1438	GCST90032313	rs10791303	133662104	C	T	0.403075	-0.0294941	0.00640665	4.2e-6
1439	GCST90032314	rs139678050	191649101	A	G	0.0776244	0.0396126	0.00839192	2.4e-6
1440	GCST90032314	rs4973125	228770701	G	A	0.321807	0.0238112	0.00479802	7e-7
1441	GCST90032314	rs144109676	138265549	T	C	0.0105379	0.13466	0.0220059	9.4e-10
1442	GCST90032314	rs147819943	114622674	C	T	0.016678	0.0827098	0.0175036	2.3e-6
1443	GCST90032314	rs115871282	42484232	G	C	0.0107401	0.105455	0.0215453	9.9e-7
1444	GCST90032314	rs12098269	118748785	T	C	0.0759919	0.0391622	0.00838717	3e-6
1445	GCST90032314	rs7168089	92774285	G	C	0.0174448	0.0795499	0.0171438	3.5e-6
1446	GCST90032314	rs150011658	51416178	C	T	0.0113636	0.0987807	0.0208485	2.2e-6
1447	GCST90032314	rs8110933	4037082	T	C	0.141803	-0.0296908	0.00649444	4.8e-6
1448	GCST90032314	rs59473574	44562884	A	C	0.433293	0.0210864	0.00457574	4.1e-6
1449	GCST90032314	rs117991350	21098689	G	T	0.0104989	0.100071	0.0217981	4.4e-6
1450	GCST90032315	rs143231962	7642162	C	G	0.00952782	0.168395	0.0341877	8.4e-7
1451	GCST90032315	rs17025267	215730565	T	C	0.484787	0.0307672	0.00662858	3.5e-6
1452	GCST90032315	rs17689208	69800796	T	C	0.128862	0.0537129	0.00991819	6.1e-8
1453	GCST90032315	rs1016305	85033773	A	G	0.445784	0.0313798	0.00667309	2.6e-6
1454	GCST90032315	rs16873505	45562275	T	A	0.113513	-0.0547831	0.0105698	2.2e-7
1455	GCST90032315	rs111582823	75732967	T	C	0.0455771	0.0751833	0.0159041	2.3e-6
1456	GCST90032315	rs3109109	112445345	C	T	0.147427	0.0513923	0.00939947	4.6e-8
1457	GCST90032315	rs2980649	6657912	T	G	0.417918	0.0304926	0.00667485	4.9e-6
1458	GCST90032315	rs74840827	6910588	C	T	0.0718274	-0.0611728	0.0127286	1.5e-6
1459	GCST90032315	rs1934931	18546970	A	G	0.40143	-0.0317403	0.00676748	2.7e-6
1460	GCST90032315	rs138728925	9866345	G	A	0.0293124	0.0922015	0.0196043	2.6e-6
1461	GCST90032315	rs7915024	51990196	A	G	0.193191	0.0384192	0.00838322	4.6e-6
1462	GCST90032315	rs117689224	32233752	A	G	0.0167255	0.120221	0.0260283	3.9e-6
1463	GCST90032315	rs75145533	7570148	G	A	0.0341909	0.091394	0.0183588	6.4e-7
1464	GCST90032315	rs2867794	44114513	A	G	0.34	-0.0352287	0.00690494	3.4e-7
1465	GCST90032315	rs367922	17831625	G	A	0.424853	0.0311709	0.00659963	2.3e-6
1466	GCST90032315	rs3752497	24185239	T	C	0.0814578	-0.0553905	0.0121133	4.8e-6
1467	GCST90032316	rs74785846	24147036	T	G	0.0119488	0.1972	0.0429594	4.4e-6
1468	GCST90032316	rs4575760	68974369	G	A	0.367835	-0.046753	0.00963759	1.2e-6
1469	GCST90032316	rs59673460	13711095	C	A	0.217727	-0.0509445	0.011147	4.9e-6
1470	GCST90032316	rs4857937	20303409	A	C	0.443848	0.0451478	0.00939838	1.6e-6
1471	GCST90032316	rs140230273	35937508	A	G	0.0860061	0.0756622	0.0164939	4.5e-6
1472	GCST90032316	rs34336094	138597511	A	G	0.0179535	0.166622	0.0349401	1.9e-6
1473	GCST90032316	rs117019146	31017362	A	G	0.0470928	-0.0997299	0.0217383	4.5e-6
1474	GCST90032316	rs146266330	34834137	G	A	0.033067	0.125742	0.0263629	1.8e-6
1475	GCST90032316	rs17479671	96372259	C	T	0.485731	0.0490554	0.00927035	1.2e-7
1476	GCST90032316	rs4980826	469183	A	C	0.370252	0.0529093	0.00969764	4.9e-8
1477	GCST90032316	rs71463082	20264666	C	G	0.0416457	0.110885	0.0233855	2.1e-6
1478	GCST90032316	rs34783347	116482371	G	A	0.123182	0.0658597	0.0141303	3.1e-6
1479	GCST90032316	rs3744783	8209089	C	T	0.0721485	0.0838475	0.0179288	2.9e-6
1480	GCST90032316	rs902730	74956693	A	C	0.482101	0.0431238	0.00927927	3.4e-6
1481	GCST90032317	rs111516981	18654016	C	T	0.141535	0.0251541	0.00518371	1.2e-6
1482	GCST90032317	rs148235879	72323436	G	A	0.0142301	-0.0701755	0.0152165	4e-6
1483	GCST90032317	rs73019741	6936336	T	G	0.0144757	-0.0717273	0.0149397	1.6e-6
1484	GCST90032317	rs17132038	1720063	A	G	0.12111	0.0249876	0.00543833	4.3e-6
1485	GCST90032317	rs11947461	159453103	T	C	0.393235	0.0205596	0.00370542	2.9e-8
1486	GCST90032317	rs62368387	105646937	A	G	0.0304311	-0.0508046	0.0105486	1.5e-6
1487	GCST90032317	rs79014400	98512950	A	G	0.0183286	-0.0666848	0.0133107	5.4e-7
1488	GCST90032317	rs2381796	8425122	C	T	0.18831	-0.0224631	0.00460552	1.1e-6
1489	GCST90032317	rs7145683	79241818	A	G	0.392457	0.017231	0.00371118	3.4e-6
1490	GCST90032317	rs78348873	16815045	T	C	0.0137242	-0.0726705	0.0154668	2.6e-6
1491	GCST90032317	rs56397559	44741514	G	C	0.100548	-0.0279701	0.00603368	3.6e-6
1492	GCST90032318	rs72728706	89130297	T	C	0.0489699	0.0332884	0.00690979	1.5e-6
1493	GCST90032318	rs75639751	95709627	T	C	0.0309966	0.0405864	0.00866328	2.8e-6
1494	GCST90032318	rs141708459	229324205	T	A	0.164554	-0.0187458	0.00406585	4e-6
1495	GCST90032318	rs13068049	192665200	G	A	0.0748988	0.0261914	0.00569557	4.3e-6
1496	GCST90032318	rs4276263	174870352	T	G	0.376197	-0.0144717	0.0030566	2.2e-6
1497	GCST90032318	rs115820958	35445035	T	C	0.0731564	0.0312828	0.00569279	3.9e-8
1498	GCST90032318	rs6863410	172738522	A	G	0.151502	0.0204214	0.00425416	1.6e-6
1499	GCST90032318	rs6948280	10077378	A	C	0.308224	0.0157005	0.00321478	1e-6
1500	GCST90032318	rs4733589	128003824	G	A	0.33549	-0.0156493	0.00320368	1e-6
1501	GCST90032318	rs10830835	92087262	C	G	0.302351	-0.0150945	0.00321327	2.6e-6
1502	GCST90032318	rs138379778	65950201	A	C	0.0176382	0.0512448	0.0112208	4.9e-6
1503	GCST90032318	rs80634	43897188	A	G	0.127993	0.0225248	0.00450584	5.8e-7
1504	GCST90032319	rs12138867	187083643	G	T	0.016213	-0.0635565	0.0137308	3.7e-6
1505	GCST90032319	rs1253615	236456229	A	G	0.396771	0.0183815	0.00362451	3.9e-7
1506	GCST90032319	rs142271641	99042382	T	C	0.0121767	0.0727985	0.0155449	2.8e-6
1507	GCST90032319	rs115458621	144853746	G	A	0.100544	-0.0273708	0.0058031	2.4e-6
1508	GCST90032319	rs114013403	25378316	G	T	0.0190911	-0.0749445	0.0127985	4.7e-9
1509	GCST90032319	rs148039250	95636614	T	C	0.0319811	-0.0483367	0.00987602	9.9e-7
1510	GCST90032319	rs1476635	2884635	G	A	0.147229	-0.0235708	0.00493817	1.8e-6
1511	GCST90032319	rs62466541	23083709	T	C	0.0473087	0.0381759	0.00824325	3.6e-6
1512	GCST90032319	rs2941528	47455361	A	G	0.231192	0.0195038	0.00407795	1.7e-6
1513	GCST90032319	rs73199934	18699055	C	T	0.0696756	0.0325389	0.00679317	1.7e-6
1514	GCST90032319	rs111631652	72149959	A	G	0.0182629	-0.0680536	0.0129879	1.6e-7
1515	GCST90032319	rs76250424	15822164	C	A	0.0214687	-0.0558885	0.0119996	3.2e-6
1516	GCST90032319	rs7945530	76174205	C	A	0.486223	0.0157863	0.00345404	4.9e-6
1517	GCST90032319	rs11609789	6354217	T	C	0.164335	-0.0220862	0.0047882	4e-6
1518	GCST90032319	rs13337877	5406327	A	G	0.164213	-0.0216731	0.00472713	4.5e-6
1519	GCST90032319	rs78003791	66070654	A	C	0.0576329	0.0356899	0.00752877	2.1e-6
1520	GCST90032320	rs2247751	38466932	T	C	0.0134468	0.146458	0.0310886	2.5e-6
1521	GCST90032320	rs143399642	151857314	T	C	0.0112719	0.168851	0.0337709	5.7e-7
1522	GCST90032320	rs58632432	106828681	A	G	0.0254793	0.109284	0.022779	1.6e-6
1523	GCST90032320	rs9494765	137436331	C	A	0.0991777	-0.0566412	0.0120086	2.4e-6
1524	GCST90032320	rs78926499	133155894	T	C	0.0103553	0.192439	0.0351744	4.5e-8
1525	GCST90032320	rs141644886	99095912	C	T	0.018528	0.130274	0.0265299	9.1e-7
1526	GCST90032320	rs2242170	88727450	C	T	0.476835	0.0347046	0.00744365	3.1e-6
1527	GCST90032320	rs146968678	8167628	A	C	0.0271074	0.109785	0.0221491	7.2e-7
1528	GCST90032321	rs7371606	136049204	G	A	0.328615	-0.0289236	0.00451625	1.5e-10
1529	GCST90032321	rs16861477	173271115	A	T	0.0571331	0.0431845	0.00912159	2.2e-6
1530	GCST90032321	rs181626309	237755714	A	G	0.0185845	-0.0733088	0.0155751	2.5e-6
1531	GCST90032321	rs62290669	7649799	G	T	0.0149367	-0.0835631	0.0176268	2.1e-6
1532	GCST90032321	rs10499262	150471495	C	A	0.140013	-0.0295495	0.0061318	1.4e-6
1533	GCST90032321	rs141350591	110585984	A	G	0.0119288	0.0969072	0.0192787	5e-7
1534	GCST90032321	rs117931457	1101043	A	G	0.0163865	0.0784282	0.0166815	2.6e-6
1535	GCST90032322	rs10919220	169680834	G	C	0.294883	-0.0338654	0.00692884	1e-6
1536	GCST90032322	rs115842026	187585519	A	G	0.010005	0.141705	0.0307215	4e-6
1537	GCST90032322	rs72783065	30837817	A	C	0.0363774	0.0783658	0.0167172	2.8e-6
1538	GCST90032322	rs72819783	105519805	G	A	0.0778599	-0.0556413	0.011616	1.7e-6
1539	GCST90032322	rs6784108	15698270	A	C	0.241832	-0.0337733	0.00736087	4.5e-6
1540	GCST90032322	rs13317725	152022606	A	G	0.266493	-0.0329082	0.00704237	3e-6
1541	GCST90032322	rs294474	59461921	G	A	0.325622	-0.0322085	0.00679463	2.1e-6
1542	GCST90032322	rs145706631	68519156	T	C	0.0197945	0.108205	0.0223023	1.2e-6
1543	GCST90032322	rs73746475	35561542	C	T	0.0192146	0.114328	0.0227463	5e-7
1544	GCST90032322	rs10239195	99187212	C	G	0.22559	-0.0360249	0.00749747	1.5e-6
1545	GCST90032322	rs199757574	81331043	C	A	0.0121787	0.145459	0.0283769	3e-7
1546	GCST90032322	rs13261294	123597165	G	A	0.393569	-0.0293428	0.0064235	4.9e-6
1547	GCST90032322	rs6602175	17100527	G	T	0.360799	-0.0318357	0.00655678	1.2e-6
1548	GCST90032322	rs35705578	125068631	G	T	0.0557051	0.0622527	0.013629	4.9e-6
1549	GCST90032322	rs79860346	55595149	C	G	0.112883	-0.0494837	0.0101775	1.2e-6
1550	GCST90032323	rs55888898	193764868	G	A	0.213497	0.030372	0.00659281	4.1e-6
1551	GCST90032323	rs11721637	29518254	C	T	0.4164	0.0253327	0.0053965	2.7e-6
1552	GCST90032323	rs78925751	97015253	A	G	0.0145967	-0.104055	0.0226978	4.6e-6
1553	GCST90032323	rs768399	94247690	A	G	0.341029	0.0263244	0.00568315	3.6e-6
1554	GCST90032323	rs7168655	101424716	A	G	0.324971	-0.0268179	0.00571988	2.8e-6
1555	GCST90032323	rs11149741	85390557	C	G	0.308225	-0.0291188	0.00606011	1.5e-6
1556	GCST90032324	rs3863021	136103170	A	G	0.352134	-0.038703	0.00837811	3.8e-6
1557	GCST90032324	rs115953529	1431351	G	A	0.0211564	0.127183	0.0277901	4.7e-6
1558	GCST90032324	rs34970981	33133936	A	C	0.0731872	0.0726447	0.0153444	2.2e-6
1559	GCST90032324	rs144228251	106159103	A	G	0.0369433	0.113542	0.0210155	6.6e-8
1560	GCST90032324	rs1490474	70426073	C	G	0.484617	-0.0372938	0.00794235	2.7e-6
1561	GCST90032324	rs112557115	44205722	C	T	0.25128	0.0495811	0.00931438	1e-7
1562	GCST90032324	rs118122414	75231976	G	A	0.0106419	0.179757	0.0393355	4.9e-6
1563	GCST90032324	rs73058286	15853123	A	G	0.0166583	0.166235	0.0313934	1.2e-7
1564	GCST90032324	rs35802341	3232740	G	C	0.121571	0.0580321	0.0123583	2.7e-6
1565	GCST90032324	rs112869667	29860795	G	A	0.0315869	0.10813	0.0232392	3.3e-6
1566	GCST90032324	rs12431623	72704986	C	T	0.0248431	0.120228	0.0253296	2.1e-6
1567	GCST90032324	rs72975451	74833180	G	A	0.0173869	0.140378	0.03057	4.4e-6
1568	GCST90032324	rs28568511	18229555	T	C	0.318761	-0.0416311	0.0087358	1.9e-6
1569	GCST90032324	rs11698924	48448706	A	C	0.0123457	0.193533	0.0365878	1.2e-7
1570	GCST90032325	rs201949935	87940736	T	C	0.0659769	0.0689736	0.0150391	4.5e-6
1571	GCST90032325	rs4630919	2040765	A	G	0.0672721	0.066972	0.0146567	4.9e-6
1572	GCST90032325	rs9823810	196646166	C	T	0.31191	-0.0485335	0.00847231	1e-8
1573	GCST90032325	rs111919845	121555113	G	A	0.0120229	0.158396	0.0343488	4e-6
1574	GCST90032325	rs4712499	20447062	A	G	0.0335802	-0.104816	0.0206387	3.8e-7
1575	GCST90032325	rs1791873	21281329	C	T	0.311006	0.037594	0.00803541	2.9e-6
1576	GCST90032325	rs76946232	132851595	T	C	0.064443	-0.0801698	0.0152663	1.5e-7
1577	GCST90032325	rs140217599	41092799	A	G	0.20866	0.0435417	0.00917799	2.1e-6
1578	GCST90032325	rs118066102	75167713	G	A	0.0155379	0.144567	0.0304313	2e-6
1579	GCST90032326	rs11580136	25963965	A	G	0.0590425	0.0672049	0.0144509	3.3e-6
1580	GCST90032326	rs59437174	240451399	C	G	0.0950341	-0.055209	0.0118933	3.5e-6
1581	GCST90032326	rs7605423	227799852	C	T	0.265435	0.0366309	0.0078039	2.7e-6
1582	GCST90032326	rs1609248	228730589	A	C	0.314002	0.0373058	0.00737163	4.2e-7
1583	GCST90032326	rs4663502	234775942	T	C	0.0118607	0.145077	0.0312347	3.4e-6
1584	GCST90032326	rs4842054	135941361	A	G	0.323325	-0.0360223	0.0073769	1e-6
1585	GCST90032326	rs75178624	47916089	G	T	0.0328734	0.0927611	0.0192624	1.5e-6
1586	GCST90032326	rs2286517	15261055	C	G	0.0625	-0.0648175	0.0139613	3.4e-6
1587	GCST90032326	rs140128564	4822073	G	A	0.0215364	0.108679	0.023233	2.9e-6
1588	GCST90032327	rs12713542	65663524	A	G	0.0685139	0.165444	0.0312503	1.2e-7
1589	GCST90032327	rs13078008	152097363	A	G	0.22169	-0.103692	0.0188584	3.8e-8
1590	GCST90032327	rs114488160	167940214	A	G	0.0286124	0.236797	0.046341	3.2e-7
1591	GCST90032327	rs6929627	158722827	A	G	0.315563	-0.0795221	0.0168143	2.3e-6
1592	GCST90032327	rs144025927	34888753	A	G	0.0185404	0.299168	0.0579705	2.5e-7
1593	GCST90032327	rs17623210	57681323	G	A	0.0512842	0.164345	0.0353744	3.4e-6
1594	GCST90032327	rs10745615	92685234	A	G	0.30894	-0.0856715	0.0167721	3.3e-7
1595	GCST90032327	rs8052826	4375527	A	G	0.239532	-0.0869612	0.0184242	2.4e-6
1596	GCST90032327	rs144576649	60152869	T	C	0.0204237	0.264928	0.0545441	1.2e-6
1597	GCST90032328	rs76638952	85425634	T	G	0.0105503	0.13885	0.0286053	1.2e-6
1598	GCST90032328	rs78380004	98375195	T	C	0.0335034	0.0852577	0.0162916	1.7e-7
1599	GCST90032328	rs7079460	6076164	T	G	0.146624	-0.0466598	0.00831427	2e-8
1600	GCST90032328	rs7100189	55715999	G	T	0.394273	0.0289413	0.00594496	1.1e-6
1601	GCST90032328	rs1033514	38681871	G	C	0.356397	0.0288459	0.00614438	2.7e-6
1602	GCST90032329	rs62162821	85118518	A	G	0.0236572	0.120375	0.0246379	1e-6
1603	GCST90032329	rs146127733	105430574	G	A	0.0244726	0.114399	0.0238383	1.6e-6
1604	GCST90032329	rs73139691	85024376	A	G	0.128343	0.0515391	0.0110368	3e-6
1605	GCST90032329	rs4516938	20527031	G	A	0.43363	0.0412088	0.00750135	3.9e-8
1606	GCST90032329	rs62486891	1202833	C	G	0.26395	0.039946	0.0083828	1.9e-6
1607	GCST90032329	rs17790668	36383208	T	C	0.0661728	0.0722123	0.0151008	1.7e-6
1608	GCST90032329	rs117017957	50534693	T	C	0.0211636	0.12652	0.0257087	8.6e-7
1609	GCST90032330	rs17022786	99564610	G	A	0.210585	0.110343	0.0204562	6.9e-8
1610	GCST90032330	rs9812270	65558757	A	G	0.0475991	0.180714	0.0391023	3.8e-6
1611	GCST90032330	rs116926743	83331031	C	G	0.0113312	-0.383896	0.0774636	7.2e-7
1612	GCST90032330	rs12375090	127102058	T	C	0.169329	-0.10466	0.0216657	1.4e-6
1613	GCST90032330	rs550057	133271182	T	C	0.307628	0.0994397	0.0178167	2.4e-8
1614	GCST90032330	rs17466062	49040041	A	G	0.0191142	-0.280928	0.0600627	2.9e-6
1615	GCST90032330	rs646850	27552584	C	T	0.345739	-0.0814458	0.0173649	2.7e-6
1616	GCST90032331	rs12120892	204486317	T	C	0.0411111	0.0566032	0.0117247	1.4e-6
1617	GCST90032331	rs11885958	16671938	G	A	0.0173716	-0.0843344	0.0177809	2.1e-6
1618	GCST90032331	rs17203668	90065309	T	G	0.0178057	0.0816463	0.0176193	3.6e-6
1619	GCST90032331	rs1873537	174897719	T	A	0.050663	0.0492671	0.010531	2.9e-6
1620	GCST90032331	rs78189310	59761750	G	A	0.0147849	-0.0886617	0.0191852	3.8e-6
1621	GCST90032331	rs10248016	158254946	C	T	0.261852	0.0242762	0.00528553	4.4e-6
1622	GCST90032331	rs61936974	116934889	A	G	0.204235	0.0275386	0.00588241	2.8e-6
1623	GCST90032331	rs142777179	97643925	A	G	0.0191558	-0.0779291	0.0169602	4.3e-6
1624	GCST90032331	rs8007124	58075814	A	G	0.444444	-0.0211928	0.00463757	4.9e-6
1625	GCST90032331	rs75453249	89002800	T	C	0.0277684	0.0676892	0.0142255	2e-6
1626	GCST90032331	rs140722677	65927111	G	C	0.026713	0.0672412	0.0143486	2.8e-6
1627	GCST90032331	rs56944804	6370687	C	T	0.012273	0.097071	0.0211222	4.3e-6
1628	GCST90032331	rs143606156	19088051	T	C	0.0106794	-0.108372	0.0222366	1.1e-6
1629	GCST90032332	rs12748816	67672930	A	G	0.017008	0.105707	0.0223156	2.2e-6
1630	GCST90032332	rs13385795	30181814	T	C	0.0303056	0.0857233	0.0171702	6e-7
1631	GCST90032332	rs72883125	138960287	C	G	0.0408422	0.0689796	0.0148738	3.5e-6
1632	GCST90032332	rs13035704	217444608	A	T	0.0898385	0.0475857	0.0102231	3.2e-6
1633	GCST90032332	rs116013417	86222758	A	G	0.0152254	0.11713	0.023963	1e-6
1634	GCST90032332	rs11725365	189911355	A	T	0.0119252	0.148564	0.0273832	5.8e-8
1635	GCST90032332	rs145068924	93494036	T	C	0.0318396	0.0758761	0.0165811	4.7e-6
1636	GCST90032332	rs17174845	104519164	T	C	0.0407645	0.0726604	0.0147089	7.8e-7
1637	GCST90032332	rs80210217	10092992	T	C	0.0495951	0.0632611	0.0134616	2.6e-6
1638	GCST90032332	rs11188677	96240661	C	T	0.257815	0.0315181	0.00680466	3.6e-6
1639	GCST90032332	rs72919779	34661215	C	T	0.0168919	0.109264	0.0226091	1.3e-6
1640	GCST90032332	rs11230115	59978903	C	A	0.0549293	0.0609283	0.0128408	2.1e-6
1641	GCST90032332	rs61566366	89725915	C	T	0.0898867	0.0488264	0.0101802	1.6e-6
1642	GCST90032332	rs61966085	103120849	A	G	0.0295772	0.0887121	0.0174145	3.5e-7
1643	GCST90032332	rs117838191	91502043	A	C	0.0153044	0.111893	0.0238958	2.8e-6
1644	GCST90032332	rs78381957	48089070	A	G	0.0155484	0.11196	0.0237096	2.3e-6
1645	GCST90032332	rs17090089	56119241	C	G	0.0548502	0.0659241	0.0128574	2.9e-7
1646	GCST90032332	rs141415354	47129115	G	C	0.0102401	0.138822	0.0285296	1.1e-6
1647	GCST90032332	rs394724	21474845	G	A	0.0135135	0.148369	0.0253406	4.8e-9
1648	GCST90032333	rs115357073	2300127	A	C	0.0187817	0.219351	0.0399563	4e-8
1649	GCST90032333	rs75901608	15329466	C	A	0.110361	0.0794408	0.0172271	4e-6
1650	GCST90032333	rs9310781	25440656	G	C	0.194619	0.0656665	0.0139889	2.7e-6
1651	GCST90032333	rs192345316	78352938	T	C	0.0156171	0.207864	0.0434197	1.7e-6
1652	GCST90032333	rs149589052	9140216	T	C	0.0203361	0.181126	0.0379588	1.8e-6
1653	GCST90032333	rs4556017	100989509	C	T	0.178173	-0.0723408	0.01407	2.7e-7
1654	GCST90032333	rs62485227	136887085	T	G	0.0455239	0.118563	0.0258819	4.6e-6
1655	GCST90032333	rs72704351	8879865	A	G	0.0401281	0.146188	0.0273495	9e-8
1656	GCST90032333	rs17569202	28004532	C	T	0.0147084	0.232131	0.0450504	2.6e-7
1657	GCST90032333	rs72771688	9480616	C	T	0.0198821	0.191047	0.0388132	8.6e-7
1658	GCST90032333	rs12295843	29275564	T	G	0.0534633	0.116636	0.0242689	1.5e-6
1659	GCST90032333	rs79247131	107643594	C	T	0.01714	0.195155	0.0410533	2e-6
1660	GCST90032333	rs5012948	20112078	T	C	0.422715	-0.0495195	0.0108087	4.6e-6
1661	GCST90032333	rs117505854	80904428	C	T	0.0125021	0.238037	0.048272	8.2e-7
1662	GCST90032333	rs437236	54282486	G	C	0.0142012	0.220162	0.0453252	1.2e-6
1663	GCST90032333	rs62215754	26794351	G	A	0.125927	-0.0800816	0.0161197	6.8e-7
1664	GCST90032334	rs115357073	2300127	A	C	0.0187817	0.246673	0.0443659	2.7e-8
1665	GCST90032334	rs75901608	15329466	C	A	0.110361	0.0902891	0.0191277	2.4e-6
1666	GCST90032334	rs9310781	25440656	G	C	0.194619	0.0735574	0.0155323	2.2e-6
1667	GCST90032334	rs192345316	78352938	T	C	0.0156171	0.236947	0.0482101	8.9e-7
1668	GCST90032334	rs149589052	9140216	T	C	0.0203361	0.203601	0.0421468	1.4e-6
1669	GCST90032334	rs4556017	100989509	C	T	0.178173	-0.0823937	0.0156222	1.3e-7
1670	GCST90032334	rs72704351	8879865	A	G	0.0401281	0.160045	0.0303664	1.4e-7
1671	GCST90032334	rs17569202	28004532	C	T	0.0147084	0.259105	0.05002	2.2e-7
1672	GCST90032334	rs72771688	9480616	C	T	0.0198821	0.211436	0.0430955	9.3e-7
1673	GCST90032334	rs12295843	29275564	T	G	0.0534633	0.130926	0.026946	1.2e-6
1674	GCST90032334	rs79247131	107643594	C	T	0.01714	0.221769	0.0455818	1.1e-6
1675	GCST90032334	rs10082951	20111567	T	C	0.422702	-0.0553495	0.0120006	4e-6
1676	GCST90032334	rs117505854	80904428	C	T	0.0125021	0.258296	0.0535963	1.4e-6
1677	GCST90032334	rs437236	54282486	G	C	0.0142012	0.233423	0.0503246	3.5e-6
1678	GCST90032334	rs2830516	26790038	T	G	0.112234	-0.0918628	0.0189665	1.3e-6
1679	GCST90032335	rs12034713	201133859	T	C	0.179338	0.0668797	0.0144308	3.6e-6
1680	GCST90032335	rs9310482	15654001	T	C	0.108174	-0.0816679	0.0177614	4.3e-6
1681	GCST90032335	rs115217366	158604702	T	C	0.0185404	-0.233129	0.0410518	1.4e-8
1682	GCST90032335	rs394199	33585803	T	C	0.485946	0.0525973	0.0109501	1.6e-6
1683	GCST90032335	rs4753790	107231234	T	C	0.329193	0.0558268	0.0118012	2.2e-6
1684	GCST90032335	rs138290319	10228145	C	A	0.0251902	-0.168606	0.0355508	2.1e-6
1685	GCST90032336	rs75639751	95709627	T	C	0.0309966	0.0469659	0.00952963	8.3e-7
1686	GCST90032336	rs2364865	215746506	G	A	0.501345	0.0159102	0.00327528	1.2e-6
1687	GCST90032336	rs72771466	23288553	T	C	0.0311126	-0.0445749	0.00948155	2.6e-6
1688	GCST90032336	rs11154263	124775378	A	G	0.245605	0.0179528	0.00378199	2.1e-6
1689	GCST90032336	rs35565413	22367433	G	A	0.257296	0.0175561	0.00381451	4.2e-6
1690	GCST90032336	rs17246831	80236103	T	A	0.0524249	0.0344069	0.0073966	3.3e-6
1691	GCST90032336	rs74386914	107832526	C	T	0.0514082	0.0356127	0.00744065	1.7e-6
1692	GCST90032336	rs2846633	134051570	G	T	0.346154	0.0164767	0.00348073	2.2e-6
1693	GCST90032336	rs116935460	99792416	C	T	0.0122834	-0.0713416	0.0147214	1.3e-6
1694	GCST90032336	rs142268019	70210049	A	G	0.0273293	0.0473561	0.00995934	2e-6
1695	GCST90032336	rs2757529	100195993	C	T	0.435964	0.0152518	0.00326776	3.1e-6
1696	GCST90032336	rs78003791	66070654	A	C	0.0576329	0.0379459	0.00711387	9.6e-8
1697	GCST90032336	rs12950851	73460992	T	C	0.245519	0.0177895	0.00384434	3.7e-6
1698	GCST90032336	rs11669147	9033084	A	G	0.0112909	0.0744326	0.0153634	1.3e-6
1699	GCST90032336	rs80634	43897188	A	G	0.127993	0.0285123	0.00495648	8.8e-9
1700	GCST90032337	rs241018	91075377	A	G	0.0123967	0.122551	0.0244207	5.2e-7
1701	GCST90032337	rs67585595	155274131	A	C	0.0595078	0.0519836	0.0111081	2.9e-6
1702	GCST90032337	rs75496339	168201288	A	T	0.045493	0.0647448	0.0126442	3e-7
1703	GCST90032337	rs116489912	77778404	A	G	0.0151413	0.107302	0.0217192	7.8e-7
1704	GCST90032337	rs117633765	73216099	C	T	0.0124307	0.115091	0.023374	8.5e-7
1705	GCST90032337	rs9449423	82117693	T	C	0.467245	0.024449	0.00533823	4.7e-6
1706	GCST90032337	rs75445558	143152654	A	G	0.0211102	0.086982	0.0184965	2.6e-6
1707	GCST90032337	rs75144115	126033117	C	A	0.0267497	0.0771101	0.0161592	1.8e-6
1708	GCST90032337	rs116925072	12166464	C	A	0.0305245	0.0710641	0.0154667	4.3e-6
1709	GCST90032337	rs117333740	91247726	G	A	0.0203444	0.103208	0.0186769	3.3e-8
1710	GCST90032337	rs235730	6755542	A	G	0.329308	-0.0257675	0.00564102	4.9e-6
1711	GCST90032337	rs3865529	63417357	G	C	0.220416	0.0305552	0.00638361	1.7e-6
1712	GCST90032338	rs72652672	29571984	A	G	0.0946246	0.036428	0.00792265	4.3e-6
1713	GCST90032338	rs114523689	172586633	G	A	0.0311974	-0.0731871	0.0133407	4.1e-8
1714	GCST90032338	rs12407592	211486674	C	T	0.278331	0.0266546	0.00513383	2.1e-7
1715	GCST90032338	rs7605169	211720911	T	C	0.470089	-0.0221853	0.00464022	1.7e-6
1716	GCST90032338	rs7927459	100828328	G	C	0.102336	0.0350114	0.00760064	4.1e-6
1717	GCST90032338	rs11223695	134112179	T	C	0.18259	-0.0294352	0.00601318	9.8e-7
1718	GCST90032338	rs541713	4332080	G	A	0.153245	-0.0326173	0.00647787	4.8e-7
1719	GCST90032338	rs151012844	46940009	G	A	0.0161426	-0.0836972	0.0182161	4.3e-6
1720	GCST90032339	rs114523689	172586633	G	A	0.0311974	-0.0736704	0.0134152	4e-8
1721	GCST90032339	rs12407592	211486674	C	T	0.278331	0.0266857	0.0051625	2.4e-7
1722	GCST90032339	rs7605169	211720911	T	C	0.470089	-0.0219276	0.00466603	2.6e-6
1723	GCST90032339	rs11223695	134112179	T	C	0.18259	-0.0296275	0.00604656	9.6e-7
1724	GCST90032339	rs7216027	78660257	A	G	0.445711	0.0211947	0.00460906	4.3e-6
1725	GCST90032339	rs541713	4332080	G	A	0.153245	-0.0329883	0.0065139	4.1e-7
1726	GCST90032340	rs12105413	29475066	T	C	0.0559205	0.0990306	0.0208324	2e-6
1727	GCST90032340	rs6847644	141815815	A	G	0.325492	0.0506865	0.0103374	9.4e-7
1728	GCST90032340	rs3893148	71309402	G	A	0.0261388	0.139331	0.0301275	3.8e-6
1729	GCST90032340	rs867897	116517547	G	C	0.454515	0.0464691	0.00978319	2e-6
1730	GCST90032340	rs642387	127026628	G	A	0.374136	-0.0561418	0.00981042	1e-8
1731	GCST90032340	rs9552610	22179995	G	A	0.185583	0.0584266	0.0124125	2.5e-6
1732	GCST90032340	rs11624139	75333304	G	C	0.0823191	-0.0816807	0.017545	3.2e-6
1733	GCST90032340	rs62037249	66381740	A	G	0.104396	-0.0768201	0.0157269	1e-6
1734	GCST90032340	rs16974592	84778534	C	A	0.0199527	0.157196	0.0340911	4e-6
1735	GCST90032341	rs12105413	29475066	T	C	0.0559205	0.152469	0.0308705	7.9e-7
1736	GCST90032341	rs696236	64223542	A	G	0.113809	-0.102719	0.0222691	4e-6
1737	GCST90032341	rs6847644	141815815	A	G	0.325492	0.0753899	0.0153184	8.6e-7
1738	GCST90032341	rs116107402	2940400	G	T	0.0347767	-0.179531	0.039168	4.6e-6
1739	GCST90032341	rs3893148	71309402	G	A	0.0261388	0.207883	0.0446445	3.2e-6
1740	GCST90032341	rs867897	116517547	G	C	0.454515	0.0713538	0.0144973	8.6e-7
1741	GCST90032341	rs642387	127026628	G	A	0.374136	-0.0826504	0.0145376	1.3e-8
1742	GCST90032341	rs9552610	22179995	G	A	0.185583	0.0861539	0.0183936	2.8e-6
1743	GCST90032341	rs11624139	75333304	G	C	0.0823191	-0.122467	0.0259993	2.5e-6
1744	GCST90032341	rs62037249	66381740	A	G	0.104396	-0.11492	0.0233049	8.2e-7
1745	GCST90032342	rs12105413	29475066	T	C	0.0559205	0.136066	0.0279669	1.1e-6
1746	GCST90032342	rs696236	64223542	A	G	0.113809	-0.0924892	0.0201745	4.6e-6
1747	GCST90032342	rs6847644	141815815	A	G	0.325492	0.0674221	0.0138775	1.2e-6
1748	GCST90032342	rs3893148	71309402	G	A	0.0261388	0.188488	0.040445299999999997	3.2e-6
1749	GCST90032342	rs867897	116517547	G	C	0.454515	0.0644205	0.0131337	9.3e-7
1750	GCST90032342	rs642387	127026628	G	A	0.374136	-0.0744719	0.0131702	1.6e-8
1751	GCST90032342	rs9552610	22179995	G	A	0.185583	0.0790044	0.0166635	2.1e-6
1752	GCST90032342	rs11624139	75333304	G	C	0.0823191	-0.110494	0.0235539	2.7e-6
1753	GCST90032342	rs62037249	66381740	A	G	0.104396	-0.102563	0.0211129	1.2e-6
1754	GCST90032342	rs16974592	84778534	C	A	0.0199527	0.209826	0.0457664	4.5e-6
1755	GCST90032343	rs12105413	29475066	T	C	0.0559205	0.123714	0.0256407	1.4e-6
1756	GCST90032343	rs6847644	141815815	A	G	0.325492	0.0627646	0.0127234	8.1e-7
1757	GCST90032343	rs3893148	71309402	G	A	0.0261388	0.171479	0.0370812	3.8e-6
1758	GCST90032343	rs867897	116517547	G	C	0.454515	0.0572845	0.0120412	2e-6
1759	GCST90032343	rs642387	127026628	G	A	0.374136	-0.0690588	0.0120748	1.1e-8
1760	GCST90032343	rs9552610	22179995	G	A	0.185583	0.0723367	0.0152774	2.2e-6
1761	GCST90032343	rs11624139	75333304	G	C	0.0823191	-0.101408	0.0215945	2.7e-6
1762	GCST90032343	rs62037249	66381740	A	G	0.104396	-0.0948139	0.0193568	9.7e-7
1763	GCST90032344	rs74343247	21217754	A	T	0.010917	0.39806	0.0830564	1.6e-6
1764	GCST90032344	rs1765774	231492546	G	A	0.0531754	0.184951	0.03892	2e-6
1765	GCST90032344	rs138608697	136458338	T	C	0.0209068	0.29234	0.061917	2.3e-6
1766	GCST90032344	rs2956586	36465306	A	G	0.394593	-0.0849169	0.0180831	2.7e-6
1767	GCST90032344	rs6874724	149663745	A	G	0.274848	-0.093066	0.0197808	2.5e-6
1768	GCST90032344	rs210132	33568893	G	T	0.465637	-0.0811444	0.017512	3.6e-6
1769	GCST90032344	rs6972913	38024686	A	G	0.031229	0.261676	0.0505682	2.3e-7
1770	GCST90032344	rs75902089	121715058	A	G	0.0621302	-0.167493	0.0363991	4.2e-6
1771	GCST90032344	rs34817973	24758073	T	A	0.0456714	0.20534	0.0419406	9.8e-7
1772	GCST90032344	rs1999423	28329090	T	G	0.165514	-0.109395	0.0234734	3.2e-6
1773	GCST90032344	rs62095333	62112937	G	C	0.0428016	0.206425	0.043088	1.7e-6
1774	GCST90032344	rs112912057	22845470	C	T	0.0420189	0.211254	0.0434008	1.1e-6
1775	GCST90032345	rs2746546	29346408	T	G	0.497729	0.0660974	0.0139841	2.3e-6
1776	GCST90032345	rs2054927	78880908	A	G	0.175478	0.0883717	0.0179306	8.3e-7
1777	GCST90032345	rs7520002	106954195	A	G	0.466803	-0.0642924	0.0137354	2.9e-6
1778	GCST90032345	rs78124004	221303340	A	G	0.01903	0.263387	0.0504543	1.8e-7
1779	GCST90032345	rs2540102	59519971	G	A	0.322981	0.0661024	0.0144487	4.8e-6
1780	GCST90032345	rs4698113	15505545	C	G	0.1896	0.0795393	0.0171938	3.7e-6
1781	GCST90032345	rs112741519	124149094	C	T	0.0116083	0.309246	0.064164	1.4e-6
1782	GCST90032345	rs111351425	146196974	A	G	0.0286173	0.200956	0.0410562	9.8e-7
1783	GCST90032345	rs492020	41481206	G	A	0.297259	-0.075172	0.0148313	4e-7
1784	GCST90032345	rs62031979	16049634	G	A	0.0112169	0.299308	0.0643868	3.3e-6
1785	GCST90032345	rs78118558	5287882	C	T	0.0851007	0.115367	0.0251131	4.4e-6
1786	GCST90032345	rs193178533	46774619	A	G	0.0227769	0.275753	0.0456731	1.6e-9
1787	GCST90032345	rs113830212	30331099	C	T	0.0153224	0.254818	0.0553216	4.1e-6
1788	GCST90032346	rs1475166	198870538	C	T	0.226455	0.0339303	0.00598636	1.4e-8
1789	GCST90032346	rs112515272	226911262	A	G	0.0772804	-0.04529	0.00946898	1.7e-6
1790	GCST90032346	rs13391359	211906945	C	T	0.221433	-0.0294946	0.00632274	3.1e-6
1791	GCST90032346	rs73202572	109166913	G	A	0.0365731	-0.0669546	0.0135429	7.7e-7
1792	GCST90032346	rs79631309	136389651	T	C	0.0193212	0.0832336	0.0181819	4.7e-6
1793	GCST90032346	rs475543	12717924	A	G	0.432232	0.0254354	0.00513461	7.3e-7
1794	GCST90032346	rs7785032	12899085	C	T	0.397227	-0.026627	0.0051599	2.5e-7
1795	GCST90032346	rs62523147	102443701	C	T	0.102775	-0.0394715	0.00828768	1.9e-6
1796	GCST90032346	rs585432	123920439	A	C	0.190335	0.030817	0.00650748	2.2e-6
1797	GCST90032346	rs76297678	130608975	A	G	0.0639496	0.0481179	0.0103055	3e-6
1798	GCST90032346	rs111564139	570958	A	G	0.0430976	0.0614832	0.0126284	1.1e-6
1799	GCST90032346	rs10831606	11374215	G	A	0.401055	-0.0257224	0.00529889	1.2e-6
1800	GCST90032346	rs75796067	132380986	T	A	0.0785654	-0.0455818	0.00950725	1.6e-6
1801	GCST90032346	rs11841892	58727700	A	G	0.140517	-0.0340534	0.0073573	3.7e-6
1802	GCST90032346	rs1097908	10292907	G	C	0.207815	-0.0292621	0.00628373	3.2e-6
1803	GCST90032346	rs148863940	3803902	C	G	0.0100443	-0.12299	0.0255926	1.5e-6
1804	GCST90032346	rs4799140	80176484	G	C	0.1047	0.0418237	0.00825599	4.1e-7
1805	GCST90032347	rs3856688	139677620	G	T	0.417971	0.039686	0.00830021	1.7e-6
1806	GCST90032347	rs12671416	158642697	C	T	0.0818777	0.0688238	0.0148294	3.5e-6
1807	GCST90032347	rs2853302	97420437	T	G	0.081751	-0.0758791	0.0148178	3e-7
1808	GCST90032347	rs117879185	17724591	G	A	0.0254665	0.131845	0.0258282	3.3e-7
1809	GCST90032347	rs10786280	96337350	G	A	0.140279	0.0537461	0.0115676	3.4e-6
1810	GCST90032347	rs56965704	8192573	T	A	0.166188	0.0507291	0.0109153	3.4e-6
1811	GCST90032347	rs4980826	469183	A	C	0.370252	0.0467777	0.00850475	3.8e-8
1812	GCST90032347	rs77524389	24820771	G	A	0.0209177	-0.133525	0.0285715	3e-6
1813	GCST90032347	rs12587944	96196920	T	C	0.044292	-0.0931011	0.0199314	3e-6
1814	GCST90032347	rs76123812	54168974	T	A	0.0213589	0.129353	0.0282359	4.6e-6
1815	GCST90032347	rs13047406	36132840	G	A	0.419212	0.0386096	0.00842767	4.6e-6
1816	GCST90032348	rs10829667	129957484	A	G	0.144291	0.0601071	0.0101748	3.5e-9
1817	GCST90032348	rs73590203	88913365	A	G	0.0419046	0.0866381	0.0177883	1.1e-6
1818	GCST90032348	rs28721869	65314378	T	C	0.46734	-0.033586	0.00716742	2.8e-6
1819	GCST90032348	rs8028536	81417196	G	T	0.279376	0.0374147	0.00809838	3.8e-6
1820	GCST90032348	rs142054945	82190670	A	G	0.0186035	-0.121839	0.0266289	4.8e-6
1821	GCST90032348	rs144752706	82292514	T	C	0.0221863	-0.115149	0.0242397	2e-6
1822	GCST90032349	rs80336408	91785612	T	C	0.103952	0.0473096	0.00923858	3e-7
1823	GCST90032349	rs61823204	192996390	A	G	0.0394404	-0.07314	0.0144463	4.1e-7
1824	GCST90032349	rs6705535	59332900	A	G	0.388217	-0.0267326	0.00582634	4.5e-6
1825	GCST90032349	rs72795723	129941056	G	A	0.0475298	-0.0636163	0.0132868	1.7e-6
1826	GCST90032349	rs73157388	79720414	C	T	0.110378	0.0473347	0.00902401	1.6e-7
1827	GCST90032349	rs57748809	18226859	G	C	0.0391728	0.0668565	0.0145576	4.4e-6
1828	GCST90032349	rs12419984	24055856	T	C	0.410943	0.0269302	0.00570751	2.4e-6
1829	GCST90032349	rs10879832	74752378	G	A	0.297777	-0.0299422	0.0061423	1.1e-6
1830	GCST90032349	rs9552628	22268422	G	C	0.0420734	0.0784247	0.0141182	2.8e-8
1831	GCST90032349	rs9594422	40519827	T	C	0.175021	-0.0353496	0.00741034	1.8e-6
1832	GCST90032349	rs10403984	28995032	C	T	0.220715	0.0330868	0.00675404	9.6e-7
1833	GCST90032350	rs145001472	39147623	G	A	0.0121233	0.120091	0.0260488	4e-6
1834	GCST90032350	rs6544940	46923113	T	C	0.371964	0.0276573	0.00592891	3.1e-6
1835	GCST90032350	rs1906201	62579238	C	T	0.281255	0.0296956	0.00646053	4.3e-6
1836	GCST90032350	rs12496474	77122326	A	G	0.416595	0.0275284	0.0058569	2.6e-6
1837	GCST90032350	rs4704459	77914385	G	A	0.430005	0.026736	0.00579429	3.9e-6
1838	GCST90032350	rs113135824	155389948	G	A	0.0100524	0.137064	0.029021	2.3e-6
1839	GCST90032350	rs2915158	9872704	G	A	0.0437722	0.0651981	0.0139608	3e-6
1840	GCST90032350	rs199213	139723632	T	C	0.138978	0.0377297	0.00822466	4.5e-6
1841	GCST90032350	rs139542501	124573536	T	C	0.014467	0.110736	0.0241189	4.4e-6
1842	GCST90032350	rs4409915	4241825	A	G	0.113984	-0.04395	0.00907406	1.3e-6
1843	GCST90032350	rs137870850	52965132	C	T	0.0278669	0.0794795	0.0172821	4.2e-6
1844	GCST90032350	rs12609450	30529111	A	G	0.151237	-0.0378268	0.00804791	2.6e-6
1845	GCST90032350	rs34574576	53749598	T	C	0.0719398	0.0536867	0.0114475	2.7e-6
1846	GCST90032351	rs841671	80691164	C	T	0.133367	-0.0784489	0.0169296	3.6e-6
1847	GCST90032351	rs7572886	187508844	T	C	0.3125	-0.0690093	0.0125537	3.9e-8
1848	GCST90032351	rs938959	61574097	A	G	0.466852	0.0556535	0.0116215	1.7e-6
1849	GCST90032351	rs16893667	16600342	A	T	0.386847	-0.0543453	0.0117188	3.5e-6
1850	GCST90032351	rs10016465	26479718	G	A	0.282967	-0.0606854	0.0128832	2.5e-6
1851	GCST90032351	rs1656195	37251145	C	G	0.300981	0.0609139	0.0127487	1.8e-6
1852	GCST90032351	rs62056902	6228069	C	G	0.332323	-0.0560612	0.0121968	4.3e-6
1853	GCST90032352	rs10169476	183347719	T	C	0.269217	-0.0321673	0.00693068	3.5e-6
1854	GCST90032352	rs77000231	53251465	T	G	0.0172327	0.115148	0.0229339	5.1e-7
1855	GCST90032352	rs560107	73233367	A	G	0.199207	0.0343447	0.007503	4.7e-6
1856	GCST90032352	rs35783488	106206527	G	A	0.0124113	0.127786	0.027252	2.7e-6
1857	GCST90032352	rs72829169	148877509	T	C	0.0274254	0.103901	0.0183669	1.5e-8
1858	GCST90032352	rs2096386	25787589	G	A	0.452141	0.02871	0.00595566	1.4e-6
1859	GCST90032352	rs12204174	147689920	C	T	0.0143003	0.114881	0.0250904	4.7e-6
1860	GCST90032352	rs193146807	45829735	T	G	0.0227118	0.101836	0.0199471	3.3e-7
1861	GCST90032352	rs111598340	103572623	A	G	0.0251359	0.0898289	0.0193923	3.6e-6
1862	GCST90032352	rs76008757	137780235	C	G	0.0193314	0.101548	0.022018	4e-6
1863	GCST90032352	rs138455564	429219	G	A	0.0119368	0.135988	0.0275945	8.3e-7
1864	GCST90032352	rs16924464	24280201	C	G	0.0101732	0.141593	0.0294666	1.5e-6
1865	GCST90032352	rs868915	62581062	G	A	0.0809508	0.0521942	0.0109256	1.8e-6
1866	GCST90032352	rs7958705	5935715	A	G	0.0527909	0.0611432	0.013355	4.7e-6
1867	GCST90032352	rs139249806	39753789	G	A	0.0113214	0.131917	0.0285223	3.7e-6
1868	GCST90032352	rs71411664	43031725	G	A	0.0266958	0.0874564	0.0187213	3e-6
1869	GCST90032352	rs8055008	6995505	A	C	0.229097	0.0350337	0.00720756	1.2e-6
1870	GCST90032352	rs190940994	62724902	T	C	0.0415196	0.0686809	0.0148537	3.8e-6
1871	GCST90032352	rs116957498	40403506	T	C	0.0355821	0.0757601	0.0160938	2.5e-6
1872	GCST90032352	rs7262243	58588908	T	C	0.0281987	0.0822496	0.017914	4.4e-6
1873	GCST90032352	rs147566687	17135022	A	G	0.0132624	0.132009	0.0260337	4e-7
1874	GCST90032353	rs78618616	170350393	T	C	0.0112529	0.0802088	0.0162628	8.1e-7
1875	GCST90032353	rs7590649	204269889	T	C	0.21917	0.0200396	0.00411621	1.1e-6
1876	GCST90032353	rs1461825	28681160	G	A	0.27704	0.0179294	0.0037944	2.3e-6
1877	GCST90032353	rs114363199	15234221	T	C	0.0150439	0.0678606	0.0140789	1.4e-6
1878	GCST90032353	rs1501920	92553760	T	C	0.0963444	0.027684	0.00587132	2.4e-6
1879	GCST90032353	rs4959699	2678516	C	T	0.37633	0.0168958	0.00358626	2.5e-6
1880	GCST90032353	rs80045498	145839106	G	C	0.0503876	0.037387	0.00785611	1.9e-6
1881	GCST90032353	rs62436714	1289369	T	A	0.402046	-0.0168881	0.00362129	3.1e-6
1882	GCST90032353	rs10240161	45525591	T	C	0.0132646	0.0706493	0.0150266	2.6e-6
1883	GCST90032353	rs75814905	157523973	T	C	0.0200312	0.0645817	0.0124214	2e-7
1884	GCST90032353	rs117944878	18109503	A	G	0.0439701	0.0390502	0.00838169	3.2e-6
1885	GCST90032353	rs142546675	8447029	G	A	0.0133131	0.0744057	0.014962	6.6e-7
1886	GCST90032353	rs60319374	51894647	C	G	0.145696	0.0246304	0.00481204	3.1e-7
1887	GCST90032353	rs142122879	67155548	A	T	0.0103309	0.0847927	0.0169184	5.4e-7
1888	GCST90032353	rs11074732	25912891	G	A	0.355565	0.0167834	0.00363301	3.8e-6
1889	GCST90032353	rs150457019	62668682	T	A	0.0414425	0.0406194	0.00853016	1.9e-6
1890	GCST90032353	rs143819596	88760567	T	C	0.013284	0.0745544	0.0149627	6.3e-7
1891	GCST90032353	rs62082093	58370591	C	G	0.179036	0.0225909	0.00451829	5.7e-7
1892	GCST90032353	rs3786204	79481207	C	G	0.353415	-0.0171716	0.00358442	1.7e-6
1893	GCST90032353	rs73082692	2383859	A	G	0.128718	0.0253043	0.00512934	8.1e-7
1894	GCST90032353	rs6073359	44175745	A	G	0.333529	0.0170669	0.00362991	2.6e-6
1895	GCST90032353	rs146382851	56697335	C	A	0.0258796	0.0494626	0.0107566	4.3e-6
1896	GCST90032353	rs7262243	58588908	T	C	0.0281987	0.0470963	0.0102786	4.6e-6
1897	GCST90032353	rs6004856	25973968	G	A	0.0804101	0.0288337	0.00627983	4.4e-6
1898	GCST90032354	rs34648307	4300514	T	C	0.0630508	0.022354	0.00450299	6.9e-7
1899	GCST90032354	rs145149689	76000150	T	C	0.0160964	0.0440953	0.00865422	3.5e-7
1900	GCST90032354	rs13376212	111560858	A	C	0.0939818	0.0181326	0.0037676	1.5e-6
1901	GCST90032354	rs74748820	214108690	C	T	0.0124705	0.0503937	0.00987088	3.3e-7
1902	GCST90032354	rs6707392	3961689	C	T	0.428315	0.0105074	0.00223146	2.5e-6
1903	GCST90032354	rs148353841	147614462	C	A	0.0324168	0.0316218	0.00622326	3.8e-7
1904	GCST90032354	rs114400569	39208530	G	C	0.0362136	0.0272021	0.00589532	3.9e-6
1905	GCST90032354	rs77000231	53251465	T	G	0.0172327	0.0410253	0.00845236	1.2e-6
1906	GCST90032354	rs114363199	15234221	T	C	0.0150439	0.0473589	0.00904355	1.6e-7
1907	GCST90032354	rs116014445	83222862	G	A	0.015373	0.0408436	0.00891077	4.6e-6
1908	GCST90032354	rs115125870	87412515	T	G	0.0270248	0.0311809	0.00674967	3.8e-6
1909	GCST90032354	rs34258305	101067541	G	C	0.0178781	0.0380851	0.00830085	4.5e-6
1910	GCST90032354	rs76344452	123535001	A	G	0.0289819	0.0307655	0.00657367	2.9e-6
1911	GCST90032354	rs72829169	148877509	T	C	0.0274254	0.031162	0.00676902	4.2e-6
1912	GCST90032354	rs112053036	164998506	A	C	0.0208228	0.0475328	0.00777844	9.9e-10
1913	GCST90032354	rs10240161	45525591	T	C	0.0132646	0.0452968	0.00965159	2.7e-6
1914	GCST90032354	rs75814905	157523973	T	C	0.0200312	0.0384951	0.00797825	1.4e-6
1915	GCST90032354	rs34517386	4198819	G	A	0.18811	0.0128069	0.0028005	4.8e-6
1916	GCST90032354	rs117944878	18109503	A	G	0.0439701	0.0283427	0.00538421	1.4e-7
1917	GCST90032354	rs2546226	73238388	A	G	0.0733751	0.020123	0.00419297	1.6e-6
1918	GCST90032354	rs35426435	74301636	A	C	0.126964	0.01645	0.00334493	8.7e-7
1919	GCST90032354	rs114080173	127283600	A	G	0.0123592	0.0479227	0.0100516	1.9e-6
1920	GCST90032354	rs142546675	8447029	G	A	0.0133131	0.049385	0.00961051	2.8e-7
1921	GCST90032354	rs75359486	27928673	T	C	0.0684184	0.0212135	0.00430453	8.3e-7
1922	GCST90032354	rs61849788	51492921	T	A	0.0271337	0.0311985	0.00671797	3.4e-6
1923	GCST90032354	rs611803	35818198	G	A	0.0634612	0.0206498	0.00448228	4.1e-6
1924	GCST90032354	rs11063324	4736875	A	G	0.0183972	0.037505	0.00815209	4.2e-6
1925	GCST90032354	rs148001646	7762472	A	G	0.0158169	0.0423264	0.00881838	1.6e-6
1926	GCST90032354	rs60319374	51894647	C	G	0.145696	0.0150501	0.00309108	1.1e-6
1927	GCST90032354	rs117399803	104271817	T	C	0.0171366	0.0390269	0.00841052	3.5e-6
1928	GCST90032354	rs17612599	31765159	A	T	0.0305621	0.034183	0.00633238	6.7e-8
1929	GCST90032354	rs142122879	67155548	A	T	0.0103309	0.0570369	0.0108667	1.5e-7
1930	GCST90032354	rs3825434	98430049	A	C	0.0889638	0.0177573	0.00386183	4.3e-6
1931	GCST90032354	rs7359033	95709188	C	T	0.180068	0.0142092	0.00288516	8.4e-7
1932	GCST90032354	rs138917691	5212761	A	G	0.011975	0.0495886	0.0101499	1e-6
1933	GCST90032354	rs79409827	28023674	A	G	0.018171	0.0379865	0.00818314	3.4e-6
1934	GCST90032354	rs118048582	49635062	C	T	0.0115029	0.0469623	0.0100306	2.8e-6
1935	GCST90032354	rs185509452	57220021	A	T	0.0191755	0.0368325	0.00805016	4.8e-6
1936	GCST90032354	rs8079746	72219787	T	C	0.018481	0.0406514	0.00826784	8.8e-7
1937	GCST90032354	rs2460466	82813399	G	A	0.481369	-0.0109953	0.00219092	5.2e-7
1938	GCST90032354	rs113304193	1688839	C	T	0.0152319	0.0416728	0.00899422	3.6e-6
1939	GCST90032354	rs73082692	2383859	A	G	0.128718	0.0153161	0.00329468	3.3e-6
1940	GCST90032354	rs13041775	44181408	C	A	0.142543	0.0170898	0.00311679	4.2e-8
1941	GCST90032354	rs6092184	55830375	C	T	0.0160289	0.0412635	0.00875058	2.4e-6
1942	GCST90032354	rs146382851	56697335	C	A	0.0258796	0.0320806	0.0069092	3.4e-6
1943	GCST90032354	rs118155993	58564597	A	G	0.0110418	0.0544425	0.010528	2.3e-7
1944	GCST90032354	rs147566687	17135022	A	G	0.0132624	0.0513851	0.00959466	8.5e-8
1945	GCST90032354	rs28583464	39090588	C	T	0.0998824	0.0178535	0.0036626	1.1e-6
1946	GCST90032355	rs3778880	38492299	C	T	0.115585	0.0557703	0.0110306	4.3e-7
1947	GCST90032355	rs313450	4646771	G	C	0.172295	0.0462246	0.00940423	8.9e-7
1948	GCST90032355	rs77348582	61111775	A	G	0.112117	0.0645194	0.0115978	2.7e-8
1949	GCST90032355	rs78468248	25069599	G	A	0.0164752	-0.133052	0.0277699	1.7e-6
1950	GCST90032355	rs142652591	66892525	T	C	0.0188885	0.13488	0.0261628	2.5e-7
1951	GCST90032355	rs144532270	1331355	A	G	0.0452653	0.0841688	0.0173228	1.2e-6
1952	GCST90032355	rs9604787	17751823	A	G	0.108343	0.0531922	0.0115189	3.9e-6
1953	GCST90032356	rs111633072	126910539	G	C	0.0130669	-0.0976801	0.0208535	2.8e-6
1954	GCST90032356	rs111464642	146791322	T	C	0.0118807	-0.104896	0.022141	2.2e-6
1955	GCST90032356	rs618586	85152290	T	C	0.0716448	-0.0437819	0.00932774	2.7e-6
1956	GCST90032356	rs1871123	4616302	C	T	0.0737374	-0.045011	0.0090793	7.1e-7
1957	GCST90032356	rs1125502	90662488	C	G	0.468402	-0.0226698	0.00473902	1.7e-6
1958	GCST90032356	rs6562713	72536164	A	G	0.0140625	-0.113798	0.0204747	2.7e-8
1959	GCST90032356	rs59961087	77044054	T	C	0.0214466	0.0843664	0.0164446	2.9e-7
1960	GCST90032356	rs6028277	39099514	T	C	0.470261	0.023097	0.0048956	2.4e-6
1961	GCST90032357	rs141896917	47691761	A	G	0.026151	0.131283	0.0260399	4.6e-7
1962	GCST90032357	rs11185017	106930544	G	C	0.258844	0.0433087	0.00939947	4.1e-6
1963	GCST90032357	rs4252675	204525448	C	T	0.0713324	0.0779267	0.0162281	1.6e-6
1964	GCST90032357	rs13030600	154772996	T	C	0.0368679	0.115122	0.0221996	2.2e-7
1965	GCST90032357	rs4685305	16062724	G	A	0.092187	-0.0671172	0.0144698	3.5e-6
1966	GCST90032357	rs3773155	127719685	G	A	0.0723286	0.0786094	0.016023	9.3e-7
1967	GCST90032357	rs2956587	36476914	C	A	0.0436648	0.093197	0.0202985	4.4e-6
1968	GCST90032357	rs144145510	55216740	A	C	0.0351306	-0.106368	0.022453	2.2e-6
1969	GCST90032357	rs115165446	25565499	T	G	0.0131048	0.171951	0.03656	2.6e-6
1970	GCST90032357	rs42047	82322669	T	C	0.422132	-0.0391916	0.00844636	3.5e-6
1971	GCST90032357	rs11185641	134210223	A	G	0.0206612	0.144429	0.0294258	9.2e-7
1972	GCST90032357	rs72774579	609574	C	T	0.012329	0.183691	0.0375018	9.7e-7
1973	GCST90032357	rs75078597	5602163	T	C	0.00827875	0.226381	0.0470909	1.5e-6
1974	GCST90032357	rs10887595	86389541	C	T	0.474237	0.038233	0.00834592	4.6e-6
1975	GCST90032357	rs141952158	77625018	T	A	0.0583954	0.0868232	0.0176634	8.9e-7
1976	GCST90032357	rs145522782	93065509	A	G	0.0121992	0.177749	0.0378719	2.7e-6
1977	GCST90032357	rs117815047	47439210	A	G	0.0572269	0.0832061	0.0177797	2.9e-6
1978	GCST90032357	rs72794529	76986784	C	T	0.0158223	0.171276	0.0334167	3e-7
1979	GCST90032357	rs10164392	13564880	C	T	0.244725	0.0463785	0.00989104	2.7e-6
1980	GCST90032357	rs76522818	54252055	G	C	0.0117538	0.177741	0.0384495	3.8e-6
1981	GCST90032357	rs6105392	15333395	G	C	0.128132	0.0575248	0.0123581	3.2e-6
1982	GCST90032358	rs66808450	6944273	T	C	0.0774719	0.0704336	0.0149452	2.4e-6
1983	GCST90032358	rs6817483	134666685	C	G	0.17429	0.0519748	0.0105209	7.8e-7
1984	GCST90032358	rs139940766	157489115	G	C	0.0214936	0.127383	0.0275603	3.8e-6
1985	GCST90032358	rs77287772	98842938	A	G	0.0609777	0.0917321	0.0167111	4e-8
1986	GCST90032358	rs76125532	77880875	A	G	0.0279738	0.117543	0.0242412	1.2e-6
1987	GCST90032358	rs55756434	131043946	A	G	0.109026	0.062906	0.0130039	1.3e-6
1988	GCST90032358	rs4627328	83126229	T	C	0.0796773	-0.067698	0.0147039	4.1e-6
1989	GCST90032358	rs146822088	33998944	C	A	0.0139519	0.182125	0.0343136	1.1e-7
1990	GCST90032359	rs17535596	60541647	G	A	0.0477476	0.153025	0.0306311	5.9e-7
1991	GCST90032359	rs11927941	186715257	G	A	0.313245	0.066334099999999993	0.0142231	3.1e-6
1992	GCST90032359	rs1011166	133425999	A	G	0.046973	0.151181	0.0309222	1e-6
1993	GCST90032359	rs76580439	86587620	C	G	0.0366655	0.1601	0.0347999	4.2e-6
1994	GCST90032359	rs9403911	148016422	T	A	0.221885	0.0742133	0.0157146	2.3e-6
1995	GCST90032359	rs4556017	100989509	C	T	0.178173	-0.0963984	0.0170714	1.6e-8
1996	GCST90032359	rs58494940	94507188	C	T	0.237312	0.0710418	0.0154744	4.4e-6
1997	GCST90032359	rs34022830	9955900	G	A	0.014869	0.284	0.0537986	1.3e-7
1998	GCST90032359	rs77889679	94004867	A	G	0.0166526	0.234029	0.0511239	4.7e-6
[truncated: 3,261 more rows]

## Sheet: Supplementary table 2
Supplementary table 2. 1818 SNPs for 91 cytokines
NO.	ID	SNP	Base_pair_location	Effect_allele	Other_allele	Beta	Standard_error	Effect_allele_frequency	P_value
1	GCST90274758	rs356283	80975190	T	G	0.0588	0.0123	0.6475	1.75e-6
2	GCST90274758	rs10926313	240804510	A	G	-0.0884	0.0175	0.8334	4.39e-7
3	GCST90274758	rs76686678	38198906	T	G	0.2607	0.0521	0.015	5.62e-7
4	GCST90274758	rs11438549	46781928	CT	C	0.1107	0.0242	0.0883	4.78e-6
5	GCST90274758	rs5030072	186455546	T	C	0.0594	0.0119	0.5711	5.99e-7
6	GCST90274758	rs3733402	187158034	A	G	-0.1305	0.0116	0.5102	2.3200000000000002e-29
7	GCST90274758	rs2731672	176842474	T	C	0.0926	0.0152	0.2679	1.11e-9
8	GCST90274758	rs6963617	17594314	T	C	0.0754	0.0142	0.2938	1.1e-7
9	GCST90274758	rs10792025	68921211	T	C	-0.0593	0.0124	0.3383	1.73e-6
10	GCST90274758	rs181095999	23923166	T	C	-0.2226	0.0474	0.0227	2.65e-6
11	GCST90274758	rs114302245	84586319	T	C	0.0791	0.0169	0.358	2.86e-6
12	GCST90274758	rs2856226	15470414	T	C	-0.0995	0.0214	0.8975	3.33e-6
13	GCST90274758	rs137887001	44566861	C	G	0.2235	0.0486	0.9827	4.25e-6
14	GCST90274759	rs115657851	57353848	A	G	0.139	0.0293	0.0462	2.1e-6
15	GCST90274759	rs75492374	150902178	A	G	0.3552	0.077	0.9905	3.97e-6
16	GCST90274759	rs111478357	144650434	T	C	0.2044	0.044	0.0243	3.39e-6
17	GCST90274759	rs10024178	5801734	T	C	-0.0925	0.0199	0.905	3.35e-6
18	GCST90274759	rs189104742	75665562	A	T	0.2754	0.0584	0.9857	2.41e-6
19	GCST90274759	rs62319741	124571895	T	C	0.1281	0.0258	0.9456	6.87e-7
20	GCST90274759	rs1608554	22807634	A	G	0.0598	0.0122	0.656	9.5e-7
21	GCST90274759	rs2527856	80678923	T	C	0.0562	0.0122	0.5989	4.09e-6
22	GCST90274759	rs4749761	8502517	A	T	0.5548	0.1204	0.0104	4.07e-6
23	GCST90274759	rs2620728	65118323	C	G	-0.0551	0.0119	0.5267	3.65e-6
24	GCST90274759	rs117645472	917376	A	T	0.3494	0.0754	0.0125	3.59e-6
25	GCST90274759	rs76418401	43233080	A	C	-0.907	0.0214	0.9299	0
26	GCST90274759	rs2007720	43276688	A	G	-0.1698	0.0136	0.7345	8.98e-36
27	GCST90274759	rs73617409	43300800	A	G	-0.1313	0.0164	0.2474	1.18e-15
28	GCST90274759	rs113525696	15450490	G	GA	0.0771	0.0155	0.6666	6.55e-7
29	GCST90274759	rs7292320	37921425	A	G	-0.0599	0.0131	0.2529	4.82e-6
30	GCST90274760	rs13303278	921716	A	C	-0.0664	0.0144	0.5539	4.01e-6
31	GCST90274760	rs3003450	17628383	T	G	0.0632	0.0137	0.6627	3.97e-6
32	GCST90274760	rs76672219	225057589	A	C	-0.3226	0.0682	0.9882	2.24e-6
33	GCST90274760	rs62277657	111720183	A	G	0.0833	0.0166	0.1972	5.22e-7
34	GCST90274760	rs138311590	4424044	A	G	-0.0811	0.0176	0.84	4.07e-6
35	GCST90274760	rs9684768	156930775	C	G	0.0692	0.014	0.626	7.7e-7
36	GCST90274760	rs17340161	103466564	A	G	-0.0873	0.0189	0.8494	3.86e-6
37	GCST90274760	rs9496445	143047898	T	C	0.0853	0.0181	0.1545	2.44e-6
38	GCST90274760	rs142970662	106961661	A	G	0.311	0.0639	0.0191	1.13e-6
39	GCST90274760	rs4993886	3686552	A	T	-0.079	0.0162	0.6759	1.08e-6
40	GCST90274760	rs55885546	19493177	A	G	-0.2047	0.044	0.0245	3.28e-6
41	GCST90274760	rs1329733	92208227	A	G	-0.0674	0.0136	0.5323	7.2e-7
42	GCST90274760	rs142585779	140239588	T	C	0.2119	0.0435	0.038	1.11e-6
43	GCST90274760	rs3001873	52449020	T	C	-0.0852	0.0185	0.1749	4.12e-6
44	GCST90274760	rs77502336	123394636	C	G	0.0679	0.0141	0.318	1.47e-6
45	GCST90274760	rs118115625	81724190	T	C	0.1703	0.0362	0.0344	2.55e-6
46	GCST90274760	rs148226005	130004146	A	G	0.2112	0.0451	0.9758	2.83e-6
47	GCST90274760	rs1370215	54688939	T	C	-0.07	0.0153	0.7417	4.76e-6
48	GCST90274760	rs6509909	55422034	C	G	-0.0881	0.0176	0.8122	5.57e-7
49	GCST90274760	rs9941952	25646493	T	C	0.0765	0.0167	0.7151	4.63e-6
50	GCST90274761	rs2712427	128431622	A	G	0.0626	0.0134	0.4935	2.99e-6
51	GCST90274761	rs115455827	78787853	A	G	0.1447	0.0305	0.9489	2.09e-6
52	GCST90274761	rs117097664	151334530	A	C	0.2444	0.0522	0.0197	2.84e-6
53	GCST90274761	rs2691530	77960243	T	C	-0.067	0.0133	0.5969	4.71e-7
54	GCST90274761	rs2470622	102489704	A	G	-0.1229	0.0242	0.9127	3.8e-7
55	GCST90274761	rs7171268	81221771	T	C	0.1554	0.0329	0.9514	2.32e-6
56	GCST90274761	rs148317708	50513818	A	G	-0.212	0.042	0.0295	4.47e-7
57	GCST90274761	rs428324	77253338	T	C	0.0692	0.0148	0.6047	2.93e-6
58	GCST90274762	rs6328	115829943	A	C	-0.0797	0.0122	0.3498	6.46e-11
59	GCST90274762	rs72673086	96824143	A	G	0.0584	0.0126	0.3152	3.57e-6
60	GCST90274762	rs4017	164064099	T	C	-0.1187	0.0258	0.9491	4.21e-6
61	GCST90274762	rs17689534	166807640	A	G	0.2208	0.0462	0.0229	1.76e-6
62	GCST90274762	rs12188775	132971762	T	G	0.1213	0.0247	0.9435	9.06e-7
63	GCST90274762	rs77493302	838092	T	C	0.0853	0.0185	0.8904	4.01e-6
64	GCST90274762	rs2904780	31457874	A	C	-0.0685	0.0143	0.3918	1.67e-6
65	GCST90274762	rs397081	32192617	T	C	0.1203	0.0262	0.9514	4.4e-6
66	GCST90274762	rs9479501	153400418	T	G	0.0629	0.0137	0.2135	4.41e-6
67	GCST90274762	rs12533747	30944899	A	G	0.1389	0.0276	0.0802	4.84e-7
68	GCST90274762	rs17647697	130302087	A	C	-0.1617	0.0352	0.9727	4.35e-6
69	GCST90274762	rs12539643	151019021	C	G	0.1867	0.0408	0.966	4.74e-6
70	GCST90274762	rs62494116	13332042	T	C	0.0578	0.0117	0.6636	7.81e-7
71	GCST90274762	rs1878359	122948812	A	G	0.0626	0.0126	0.719	6.76e-7
72	GCST90274762	rs3128517	90362040	T	C	-0.0775	0.0118	0.4965	5.11e-11
73	GCST90274762	rs12259196	89839430	A	G	-0.075	0.0148	0.1928	4.03e-7
74	GCST90274762	rs4899264	69285337	C	G	-0.055	0.0117	0.5283	2.59e-6
75	GCST90274762	rs140072192	3327943	A	G	0.2773	0.0602	0.0196	4.1e-6
76	GCST90274762	rs62092633	55441626	T	C	-0.1249	0.0259	0.1005	1.42e-6
77	GCST90274762	rs34559191	16434937	T	C	0.0607	0.0124	0.3088	9.82e-7
78	GCST90274762	rs117164089	43780396	T	C	-0.271	0.0565	0.014	1.61e-6
79	GCST90274762	rs148834134	43942626	T	C	0.2541	0.0556	0.0235	4.87e-6
80	GCST90274762	rs13058191	49775973	C	G	-0.2164	0.0467	0.0256	3.59e-6
81	GCST90274763	rs34154371	2338015	T	C	-0.2016	0.0422	0.9714	1.78e-6
82	GCST90274763	rs12073499	157270515	A	C	-0.0812	0.0167	0.8466	1.16e-6
83	GCST90274763	rs11438549	46781928	CT	C	0.113	0.0241	0.0883	2.75e-6
84	GCST90274763	rs56328050	202164805	C	G	-0.1987	0.0173	0.8696	1.5599999999999999e-30
85	GCST90274763	rs11695193	231090015	A	T	-0.0806	0.0162	0.1582	6.51e-7
86	GCST90274763	rs11709039	152332673	T	C	0.0781	0.0168	0.856	3.34e-6
87	GCST90274763	rs148608719	180339648	A	G	0.3474	0.0683	0.0145	3.65e-7
88	GCST90274763	rs1034059	158193698	A	G	0.0681	0.0145	0.6981	2.65e-6
89	GCST90274763	rs187405204	61833768	T	C	0.4195	0.0912	0.9851	4.23e-6
90	GCST90274763	rs111764025	5557775	C	G	0.1095	0.0238	0.9304	4.21e-6
91	GCST90274763	rs78449258	22742536	A	G	-0.2001	0.0428	0.9804	2.94e-6
92	GCST90274763	rs73306603	84027526	T	C	0.2044	0.0412	0.978	7.01e-7
93	GCST90274763	rs140844269	63817395	C	G	-0.3615	0.0776	0.0099	3.19e-6
94	GCST90274763	rs1032417	62645486	C	G	-0.0858	0.0165	0.1545	1.99e-7
95	GCST90274763	rs137887001	44566861	C	G	0.2318	0.0486	0.9827	1.85e-6
96	GCST90274764	rs12075	159175354	A	G	0.0749	0.0114	0.5547	5.03e-11
97	GCST90274764	rs2228467	42906116	T	C	-0.3316	0.0225	0.9289	3.69e-49
98	GCST90274764	rs79684468	43179320	T	C	0.1502	0.0303	0.0433	7.16e-7
99	GCST90274764	rs2201150	46258902	T	C	0.0785	0.0123	0.3561	1.75e-10
100	GCST90274764	rs139597204	104507060	A	C	-0.3374	0.0714	0.0128	2.3e-6
101	GCST90274764	rs6894241	118058126	A	C	-0.0656	0.0137	0.2333	1.68e-6
102	GCST90274764	rs757973	75495667	A	G	0.2002	0.0205	0.09	1.58e-22
103	GCST90274764	rs73209015	11700967	A	T	-0.0913	0.0189	0.1104	1.36e-6
104	GCST90274764	rs79432525	128183195	T	G	0.1929	0.0422	0.9754	4.85e-6
105	GCST90274764	rs1564995	24773107	A	G	-0.0609	0.0131	0.6155	3.34e-6
106	GCST90274764	rs34536806	95274487	T	G	0.1017	0.0208	0.9023	1.01e-6
107	GCST90274764	rs35543857	105757994	A	G	-0.1138	0.0244	0.9282	3.1e-6
108	GCST90274764	rs114744647	24006879	T	C	0.2107	0.0451	0.9774	2.99e-6
109	GCST90274764	rs9940390	80051931	T	C	-0.0818	0.0133	0.7358	7.73e-10
110	GCST90274764	rs8068185	12248581	T	C	0.0732	0.016	0.8434	4.76e-6
111	GCST90274764	rs79722574	32619052	T	C	-0.1215	0.0156	0.167	6.78e-15
112	GCST90274764	rs55843637	1508223	C	G	0.0555	0.0121	0.5296	4.5e-6
113	GCST90274764	rs2112920	37955248	C	G	0.0817	0.016	0.8362	3.29e-7
114	GCST90274764	rs139476527	49033630	T	G	0.2826	0.0606	0.0125	3.11e-6
115	GCST90274764	rs9976282	39593226	A	G	-0.1678	0.0345	0.0333	1.15e-6
116	GCST90274764	rs73171545	45003109	A	G	-0.0861	0.0187	0.1199	4.14e-6
117	GCST90274765	rs7595241	7425475	C	G	0.0615	0.013	0.6941	2.24e-6
118	GCST90274765	rs113139367	66609925	A	C	-0.2101	0.043	0.021	1.03e-6
119	GCST90274765	rs13010492	204776176	C	G	-0.0803	0.0123	0.4754	6.65e-11
120	GCST90274765	rs113539352	58516854	C	G	0.4485	0.0922	0.992	1.15e-6
121	GCST90274765	rs62292952	132200719	T	G	0.2346	0.0185	0.8822	7.529999999999998e-37
122	GCST90274765	rs79086127	123839263	T	C	-0.2096	0.045	0.0195	3.2e-6
123	GCST90274765	rs4554017	145124024	T	C	0.0596	0.0122	0.3904	1.03e-6
124	GCST90274765	rs3792790	150442171	A	C	0.0551	0.012	0.4736	4.4e-6
125	GCST90274765	rs6870560	174187919	T	C	0.0863	0.0169	0.8559	3.28e-7
126	GCST90274765	rs9469127	32444093	C	G	-0.4884	0.0277	0.9365	1.41e-69
127	GCST90274765	rs28635588	32519041	A	G	-0.1775	0.0206	0.8408	6.9e-18
128	GCST90274765	rs1415763	125027776	C	G	0.0757	0.0157	0.1687	1.42e-6
129	GCST90274765	rs10242459	3911280	A	G	0.0729	0.0154	0.8219	2.2e-6
130	GCST90274765	rs73257451	61418130	T	C	-0.3645	0.0756	0.989	1.43e-6
131	GCST90274765	rs11574915	34710084	A	C	-0.1464	0.017	0.8639	7.19e-18
132	GCST90274765	rs34791102	35612978	A	G	0.1238	0.0265	0.0534	2.99e-6
133	GCST90274765	rs6486995	19813981	A	T	-0.0697	0.0135	0.2452	2.43e-7
134	GCST90274765	rs4766578	111904371	A	T	-0.0801	0.0132	0.5095	1.29e-9
135	GCST90274765	rs4907572	113647321	A	G	-0.0671	0.0137	0.2653	9.69e-7
136	GCST90274765	rs138108512	76855291	A	G	-0.2939	0.0616	0.0119	1.83e-6
137	GCST90274765	rs74764632	57300587	A	T	0.1349	0.0294	0.9557	4.47e-6
138	GCST90274765	rs147708384	14918425	T	C	-0.2707	0.0574	0.0151	2.4e-6
139	GCST90274765	rs138440733	17731243	A	G	-0.1724	0.036	0.0585	1.68e-6
140	GCST90274766	rs11582772	32260562	T	C	0.2585	0.0548	0.9859	2.39e-6
141	GCST90274766	rs111674022	238606022	T	C	-0.0953	0.0208	0.0967	4.61e-6
142	GCST90274766	rs10207134	228661828	T	C	-0.0996	0.0128	0.326	7.18e-15
143	GCST90274766	rs11242693	1448190	T	C	0.0637	0.0135	0.3674	2.38e-6
144	GCST90274766	rs9274623	32635998	T	G	-0.076	0.0148	0.215	2.82e-7
145	GCST90274766	rs742493	40998167	T	C	0.1459	0.0185	0.883	3.11e-15
146	GCST90274766	rs1129474	22584718	T	C	0.0573	0.012	0.5396	1.8e-6
147	GCST90274766	rs2796032	115519904	T	C	0.0636	0.0127	0.3159	5.5e-7
148	GCST90274766	rs41302923	127693479	A	G	0.1939	0.0414	0.9774	2.82e-6
149	GCST90274766	rs10837780	42142787	T	C	0.1191	0.026	0.9413	4.63e-6
150	GCST90274766	rs73072893	19657540	A	G	0.2057	0.0422	0.9739	1.09e-6
151	GCST90274766	rs4981022	104149874	A	G	0.0635	0.0128	0.6933	7.02e-7
152	GCST90274766	rs151092565	94625543	T	C	-0.1512	0.0328	0.0376	4.03e-6
153	GCST90274766	rs2003431	106782532	A	T	-0.1602	0.0344	0.0632	3.21e-6
154	GCST90274766	rs117753190	67136325	C	G	-0.185	0.0359	0.9688	2.56e-7
155	GCST90274766	rs117900576	72761195	C	G	-0.2256	0.0429	0.9694	1.45e-7
156	GCST90274766	rs6420556	56487606	T	C	-0.0736	0.0158	0.1755	3.19e-6
157	GCST90274766	rs35833676	32961256	T	C	0.0804	0.0166	0.1452	1.28e-6
158	GCST90274766	rs13049624	44005002	A	G	-0.1315	0.0276	0.9476	1.89e-6
159	GCST90274766	rs5769672	49877754	T	G	-0.1184	0.0257	0.9406	4.09e-6
160	GCST90274767	rs74127049	161582200	C	G	0.0603	0.0132	0.608	4.92e-6
161	GCST90274767	rs146074782	203441260	A	G	-0.3061	0.0626	0.0116	1.01e-6
162	GCST90274767	rs1001495	241647342	T	C	0.0983	0.0215	0.9113	4.83e-6
163	GCST90274767	rs143910182	6127208	T	C	0.2157	0.0449	0.0255	1.56e-6
164	GCST90274767	rs116683909	14445911	A	G	-0.21	0.0426	0.0278	8.24e-7
165	GCST90274767	rs74491711	40054358	A	G	0.1273	0.0278	0.048	4.67e-6
166	GCST90274767	rs4317138	46462144	T	C	0.0585	0.0127	0.6736	4.1e-6
167	GCST90274767	rs2870238	77373079	T	C	0.0574	0.0114	0.4869	4.78e-7
168	GCST90274767	rs12204524	86144743	C	G	0.1164	0.0237	0.9291	9.04e-7
169	GCST90274767	rs4719850	3238978	T	C	-0.0548	0.0118	0.5907	3.42e-6
170	GCST90274767	rs73071153	17545964	A	G	-0.1497	0.0319	0.0393	2.7e-6
171	GCST90274767	rs1926742	18295482	A	G	0.0574	0.0125	0.3093	4.39e-6
172	GCST90274767	rs77354000	34433796	A	G	-0.2064	0.0437	0.9788	2.32e-6
173	GCST90274767	rs11017721	132905425	A	G	0.0971	0.0186	0.1154	1.79e-7
174	GCST90274767	rs112492	1989274	A	G	-0.0692	0.014	0.7293	7.7e-7
175	GCST90274767	rs17735284	84372512	A	T	0.0927	0.0202	0.0922	4.45e-6
176	GCST90274767	rs77083410	115081786	C	G	0.224	0.0416	0.0223	7.26e-8
177	GCST90274767	rs150663378	57461250	T	TAAG	-0.1074	0.0233	0.9136	4.04e-6
178	GCST90274767	rs12949647	21386459	A	G	-0.0643	0.0137	0.7287	2.69e-6
179	GCST90274767	rs72625914	33992028	T	C	-0.2589	0.0342	0.035	3.73e-14
180	GCST90274767	rs117639761	34195180	A	C	-0.3246	0.0413	0.9561	3.85e-15
181	GCST90274767	rs143566774	34276072	A	G	0.1738	0.0372	0.0369	2.98e-6
182	GCST90274767	rs712048	34326215	A	C	-0.5147	0.0158	0.1497	8.989999999999999e-233
183	GCST90274767	rs438811	45416741	T	C	0.0669	0.0138	0.2405	1.25e-6
184	GCST90274767	rs113959305	51076281	T	C	-0.1397	0.0285	0.0559	9.5e-7
185	GCST90274768	rs11589432	23748852	C	G	0.0566	0.0119	0.4781	1.97e-6
186	GCST90274768	rs143132666	160762078	A	C	-0.1934	0.0406	0.0225	1.9e-6
187	GCST90274768	rs149395110	130959219	T	C	-0.2782	0.0609	0.0129	4.92e-6
188	GCST90274768	rs7611785	144213414	A	G	0.0941	0.0198	0.103	2.01e-6
189	GCST90274768	rs851850	67085077	A	G	-0.0777	0.0163	0.846	1.87e-6
190	GCST90274768	rs142613772	161449388	T	TG	0.102	0.0223	0.8997	4.79e-6
191	GCST90274768	rs7806274	155146782	T	C	-0.0755	0.0161	0.1668	2.74e-6
192	GCST90274768	rs111437511	10694001	T	C	0.1437	0.0297	0.0428	1.31e-6
193	GCST90274768	rs1705699	23781453	T	C	-0.0546	0.0116	0.5447	2.52e-6
194	GCST90274768	rs12114935	42100809	A	G	0.0769	0.0142	0.7856	6.11e-8
195	GCST90274768	rs11140450	86838024	A	T	-0.2681	0.0579	0.9693	3.65e-6
196	GCST90274768	rs116534774	125200862	T	C	0.3717	0.0777	0.9916	1.72e-6
197	GCST90274768	rs635634	136155000	T	C	-0.2482	0.0166	0.1875	1.52e-50
198	GCST90274768	rs79990760	29446793	A	G	0.2192	0.0478	0.9825	4.52e-6
199	GCST90274768	rs11028036	24600146	A	G	0.0546	0.0117	0.5707	3.06e-6
200	GCST90274768	rs200184122	50675038	T	C	-0.0822	0.018	0.6982	4.96e-6
201	GCST90274768	rs10792444	64434151	T	C	-0.0865	0.0181	0.8838	1.76e-6
202	GCST90274768	rs636479	75419643	A	G	0.0548	0.0119	0.3757	4.12e-6
203	GCST90274768	rs7296588	578100	A	G	-0.1159	0.0116	0.4365	1.66e-23
204	GCST90274768	rs7137942	81177765	A	G	-0.0637	0.0133	0.6502	1.67e-6
205	GCST90274768	rs521795	22284926	T	C	-0.0624	0.0122	0.3844	3.14e-7
206	GCST90274768	rs147851492	56638156	A	G	0.2127	0.0449	0.0215	2.17e-6
207	GCST90274768	rs12606983	2511738	T	C	-0.0673	0.0134	0.2475	5.1e-7
208	GCST90274768	rs7252764	7827137	T	C	0.2321	0.0295	0.0471	3.61e-15
209	GCST90274768	rs149462828	7901618	A	G	0.3017	0.0521	0.0169	7.01e-9
210	GCST90274768	rs78865157	8107212	A	G	-0.392	0.0448	0.0207	2.13e-18
211	GCST90274768	rs3136647	8115457	A	G	0.7681	0.0147	0.1703	0
212	GCST90274768	rs61345716	8259301	T	C	-0.1048	0.0212	0.1035	7.68e-7
213	GCST90274768	rs516316	49206145	C	G	-0.3279	0.0114	0.4445	6.2e-182
214	GCST90274769	rs1514964	64836646	T	C	-0.1263	0.0264	0.9486	1.72e-6
215	GCST90274769	rs6671688	154994265	T	C	0.0534	0.0116	0.5411	4.16e-6
216	GCST90274769	rs291084	207095623	C	G	0.0638	0.0111	0.5279	9.04e-9
217	GCST90274769	rs200181753	56625010	T	TG	-0.1842	0.039	0.9713	2.32e-6
218	GCST90274769	rs76291845	111889358	A	G	0.2696	0.0542	0.9859	6.55e-7
219	GCST90274769	rs145895468	207061115	A	AAAATAAATAAAT	0.1331	0.0241	0.9152	3.34e-8
220	GCST90274769	rs112641086	207076122	T	C	-0.1056	0.0198	0.0895	9.64e-8
221	GCST90274769	rs2866626	102569209	C	G	-0.0597	0.0121	0.6079	8.06e-7
222	GCST90274769	rs7661151	157065076	T	C	0.0531	0.0116	0.6323	4.7e-6
223	GCST90274769	rs4866742	43405459	T	C	0.0702	0.0122	0.4126	8.71e-9
224	GCST90274769	rs116782490	84924989	A	C	0.2298	0.0488	0.9815	2.49e-6
225	GCST90274769	rs78843608	102824347	A	G	-0.1684	0.0323	0.0376	1.85e-7
226	GCST90274769	rs2631360	131707429	A	G	0.0597	0.0128	0.5481	3.1e-6
227	GCST90274769	rs143400203	115560778	T	C	0.1812	0.0392	0.0244	3.79e-6
228	GCST90274769	rs76669782	90419900	A	C	-0.2853	0.0513	0.0176	2.68e-8
229	GCST90274769	rs2519093	136141870	T	C	-0.078	0.0162	0.1883	1.47e-6
230	GCST90274769	rs2477954	90264140	T	C	-0.058	0.012	0.6211	1.34e-6
231	GCST90274769	rs199965585	93493436	CT	C	0.188	0.0395	0.0278	1.94e-6
232	GCST90274769	rs78552613	105492625	T	C	-0.1844	0.0395	0.0271	3.04e-6
233	GCST90274769	rs371663005	25452442	A	G	-0.0959	0.0208	0.8571	4.02e-6
234	GCST90274769	rs73000929	113953622	A	G	-0.1935	0.0355	0.0347	5.02e-8
235	GCST90274769	rs6580980	54692061	A	G	-0.0688	0.0118	0.4015	5.53e-9
236	GCST90274769	rs80328354	55670876	A	T	-0.2841	0.0599	0.9884	2.11e-6
237	GCST90274769	rs77569365	106647340	T	G	0.129	0.0282	0.9561	4.77e-6
238	GCST90274769	rs11078696	7459299	T	G	-0.0855	0.017	0.7824	4.92e-7
239	GCST90274769	rs55843637	1508223	C	G	0.0549	0.0119	0.5287	3.96e-6
240	GCST90274769	rs71363004	74179338	C	G	0.2181	0.0466	0.9802	2.87e-6
241	GCST90274769	rs113582651	55238516	T	G	0.242	0.0523	0.0489	3.71e-6
242	GCST90274769	rs150258133	37813355	G	GCCCCCA	0.0683	0.0148	0.591	3.93e-6
243	GCST90274769	rs139902	38406782	A	C	0.0684	0.0121	0.3659	1.58e-8
244	GCST90274770	rs116193969	236974412	A	T	0.2915	0.0617	0.0134	2.31e-6
245	GCST90274770	rs116309267	756117	C	G	0.1956	0.0405	0.0299	1.37e-6
246	GCST90274770	rs36100613	46167911	G	GA	-0.1164	0.016	0.2388	3.46e-13
247	GCST90274770	rs113010081	46457412	T	C	-0.5767	0.0184	0.8759	1.2399999999999998e-215
248	GCST90274770	rs140505982	46459749	T	C	-0.2294	0.0415	0.0248	3.24e-8
249	GCST90274770	rs142129369	50167084	G	GTT	-0.173	0.0307	0.9381	1.75e-8
250	GCST90274770	rs5743614	38798935	T	C	0.0728	0.0143	0.2565	3.56e-7
251	GCST90274770	rs111476793	53951496	A	G	0.0869	0.019	0.1344	4.79e-6
252	GCST90274770	rs78044056	157055604	A	G	-0.2607	0.0552	0.0138	2.33e-6
253	GCST90274770	rs42279	11317698	T	C	0.0743	0.0162	0.1598	4.51e-6
254	GCST90274770	rs112315344	33775793	T	G	0.2123	0.0455	0.0284	3.07e-6
255	GCST90274770	rs10990301	105528047	A	T	0.085	0.0186	0.8839	4.88e-6
256	GCST90274770	rs56131468	132716137	A	G	0.0833	0.0178	0.1323	2.87e-6
257	GCST90274770	rs200664920	30476151	T	TA	0.1906	0.0364	0.965	1.64e-7
258	GCST90274770	rs143960014	52285090	A	G	0.1953	0.0416	0.0228	2.67e-6
259	GCST90274770	rs1161092	67722012	A	G	-0.0635	0.0125	0.6742	3.77e-7
260	GCST90274770	rs72800563	79338459	T	G	-0.1765	0.0374	0.9693	2.37e-6
261	GCST90274770	rs1634503	34421139	A	G	-0.0745	0.0138	0.2416	6.72e-8
262	GCST90274770	rs8064426	34819750	A	G	-0.4104	0.0173	0.1459	2.11e-124
263	GCST90274770	rs17692864	34945214	T	C	0.2321	0.0283	0.9406	2.38e-16
264	GCST90274770	rs137896358	18917908	T	C	0.2797	0.0551	0.0186	3.85e-7
265	GCST90274770	rs4817032	26966560	A	T	-0.0899	0.0196	0.8283	4.5e-6
266	GCST90274771	rs10903115	25261696	A	G	-0.0559	0.0122	0.4429	4.61e-6
267	GCST90274771	rs3828139	44253015	T	C	0.0744	0.0119	0.4677	4.05e-10
268	GCST90274771	rs147033439	88677329	A	G	0.2053	0.0411	0.0249	5.88e-7
269	GCST90274771	rs11265488	160773957	A	G	-0.0624	0.0118	0.4675	1.24e-7
270	GCST90274771	rs11265493	160803802	A	G	0.2122	0.0119	0.4066	3.99e-71
271	GCST90274771	rs4672486	62495209	A	G	0.0661	0.0117	0.4329	1.61e-8
272	GCST90274771	rs1434219	79554556	T	C	-0.0589	0.0123	0.4388	1.68e-6
273	GCST90274771	rs56272634	111846068	T	C	0.0704	0.0126	0.6994	2.31e-8
274	GCST90274771	rs1574847	27611759	C	G	-0.0637	0.0139	0.2366	4.59e-6
275	GCST90274771	rs114758826	174530615	A	G	-0.1804	0.0337	0.0393	8.65e-8
276	GCST90274771	rs78142752	96078542	T	C	0.2288	0.0497	0.0184	4.15e-6
277	GCST90274771	rs142158359	152231724	T	TTGTGTG	-0.116	0.0251	0.0976	3.81e-6
278	GCST90274771	rs6928352	614064	A	G	-0.1074	0.0215	0.0794	5.87e-7
279	GCST90274771	rs2554697	3921805	A	G	0.0627	0.0134	0.6347	2.88e-6
280	GCST90274771	rs34826779	106570964	T	G	0.063	0.0138	0.248	4.99e-6
281	GCST90274771	rs10992054	92856642	T	C	-0.3705	0.0763	0.9873	1.2e-6
282	GCST90274771	rs11020961	94575608	A	G	0.0768	0.0161	0.8167	1.84e-6
283	GCST90274771	rs11220506	126335329	A	G	-0.0702	0.0147	0.1876	1.79e-6
284	GCST90274771	rs3184504	111884608	T	C	0.116	0.0128	0.4764	1.27e-19
285	GCST90274771	rs149458216	48902293	A	C	-0.2146	0.047	0.0182	4.97e-6
286	GCST90274771	rs72837690	7088423	T	C	-0.0776	0.0125	0.6405	5.37e-10
287	GCST90274771	rs139924614	17214005	A	G	0.1618	0.0348	0.9666	3.33e-6
288	GCST90274772	rs4278412	211450157	C	G	0.1978	0.0413	0.0203	1.67e-6
289	GCST90274772	rs138897138	122731427	A	G	0.109	0.0216	0.914	4.5e-7
290	GCST90274772	rs4664334	161368905	T	C	0.0541	0.0118	0.5003	4.55e-6
291	GCST90274772	rs3967170	3773438	A	G	0.0789	0.017	0.1353	3.46e-6
292	GCST90274772	rs12500563	7304426	T	G	0.3143	0.0687	0.9875	4.76e-6
293	GCST90274772	rs9993874	55046724	A	G	-0.0582	0.0125	0.4883	3.22e-6
294	GCST90274772	rs74794857	22143588	T	C	0.0707	0.0138	0.4128	3e-7
295	GCST90274772	rs200824954	29807677	T	G	0.1568	0.0335	0.0642	2.86e-6
296	GCST90274772	rs75626299	29426599	C	G	0.1458	0.0316	0.9638	3.95e-6
297	GCST90274772	rs9526031	45595067	A	C	0.064	0.012	0.4882	9.64e-8
298	GCST90274772	rs8024256	26829521	A	G	-0.0562	0.0121	0.3092	3.41e-6
299	GCST90274772	rs404842	84304113	A	G	-0.0599	0.0123	0.6433	1.12e-6
300	GCST90274772	rs7250371	57861085	T	C	0.0686	0.0116	0.3648	3.34e-9
301	GCST90274772	rs117191103	44464356	T	C	0.3553	0.0437	0.0208	4.28e-16
302	GCST90274772	rs73128569	44606446	A	T	-0.1788	0.0268	0.9406	2.53e-11
303	GCST90274772	rs1883832	44746982	T	C	-0.4519	0.0126	0.2575	1.07e-281
304	GCST90274772	rs138739860	18103398	T	G	0.1632	0.0351	0.9648	3.33e-6
305	GCST90274772	rs12152184	45002809	A	G	0.1085	0.0205	0.8849	1.21e-7
306	GCST90274773	rs61768480	1103150	A	G	0.0695	0.0147	0.2776	2.27e-6
307	GCST90274773	rs61747728	179526214	T	C	0.1841	0.0313	0.0399	4.06e-9
308	GCST90274773	rs13010492	204776176	C	G	-0.0589	0.0122	0.4754	1.38e-6
309	GCST90274773	rs138861398	77211819	A	C	-0.0803	0.0151	0.2321	1.05e-7
310	GCST90274773	rs74874989	164762615	A	G	0.141	0.0292	0.1033	1.37e-6
311	GCST90274773	rs4073745	176733341	A	G	-0.0683	0.0131	0.7003	1.85e-7
312	GCST90274773	rs200888937	4789310	T	TTTTG	0.2937	0.0615	0.9787	1.79e-6
313	GCST90274773	rs367364	32019946	T	C	-0.0828	0.016	0.1538	2.28e-7
314	GCST90274773	rs3104373	32600375	T	C	0.0973	0.0165	0.1469	3.7e-9
315	GCST90274773	rs2237450	50716017	T	C	0.0623	0.0124	0.6389	5.06e-7
316	GCST90274773	rs17345759	97499410	A	C	-0.1134	0.0245	0.9301	3.68e-6
317	GCST90274773	rs17769062	27496604	T	C	0.1638	0.0334	0.9589	9.38e-7
318	GCST90274773	rs192582121	105614669	A	T	-0.4169	0.0806	0.9916	2.31e-7
319	GCST90274773	rs117276991	6251691	A	G	-0.1261	0.0256	0.0751	8.4e-7
320	GCST90274773	rs12416520	71211945	A	G	-0.0629	0.0132	0.7492	1.89e-6
321	GCST90274773	rs60562286	114454187	A	T	-0.1681	0.0352	0.0327	1.79e-6
322	GCST90274773	rs4910962	4281522	A	C	0.1465	0.0312	0.9341	2.66e-6
323	GCST90274773	rs4939490	60793651	C	G	0.1083	0.012	0.6328	1.8e-19
324	GCST90274773	rs674379	60922561	C	G	0.1193	0.0126	0.6395	2.8500000000000002e-21
325	GCST90274773	rs1259355	31688535	A	G	0.0569	0.0119	0.4361	1.74e-6
326	GCST90274773	rs3184504	111884608	T	C	0.1427	0.0128	0.4764	7.29e-29
327	GCST90274773	rs117516652	39003323	A	G	0.2374	0.0476	0.9826	6.12e-7
328	GCST90274773	rs11622090	93329692	T	C	-0.0588	0.0128	0.3206	4.35e-6
329	GCST90274773	rs7242462	45545720	A	G	-0.1199	0.0187	0.8853	1.44e-10
330	GCST90274773	rs4893	48833608	A	G	0.1471	0.0313	0.9627	2.61e-6
331	GCST90274774	rs143374617	4327524	T	C	0.1766	0.0329	0.0397	7.97e-8
332	GCST90274774	rs841332	95171460	A	G	-0.0721	0.0154	0.8286	2.84e-6
333	GCST90274774	rs12074680	194299592	A	G	-0.1855	0.0392	0.0301	2.22e-6
334	GCST90274774	rs200729584	112870516	A	AT	0.3331	0.0646	0.9834	2.52e-7
335	GCST90274774	rs35086654	173467755	T	C	-0.2416	0.0517	0.017	2.97e-6
336	GCST90274774	rs72969761	227938476	A	T	-0.1796	0.0376	0.97	1.78e-6
337	GCST90274774	rs74886615	83099601	A	T	0.0688	0.0129	0.6149	9.64e-8
338	GCST90274774	rs9691968	153635380	A	C	0.0646	0.0134	0.2505	1.43e-6
339	GCST90274774	rs1483572	79635243	A	C	0.0602	0.0124	0.3374	1.2e-6
340	GCST90274774	rs60988380	33117954	T	C	0.0955	0.0193	0.1058	7.49e-7
341	GCST90274774	rs2237995	60749256	A	G	-0.3633	0.0218	0.0784	2.35e-62
342	GCST90274774	rs11230555	60763134	A	C	-0.6032	0.0134	0.2215	0
343	GCST90274774	rs10792322	61761552	T	C	-0.0662	0.0126	0.3002	1.49e-7
344	GCST90274774	rs597808	111973358	A	G	0.116	0.0134	0.4779	4.86e-18
345	GCST90274774	rs8051133	86486037	A	G	-0.1079	0.0236	0.0691	4.83e-6
346	GCST90274774	rs35634144	37638221	C	G	0.1752	0.0376	0.9711	3.17e-6
347	GCST90274775	rs61782461	101804329	T	C	-0.2176	0.0471	0.9829	3.84e-6
348	GCST90274775	rs2990246	155197602	C	G	-0.0566	0.012	0.4028	2.4e-6
349	GCST90274775	rs59872649	148430383	A	G	-0.1093	0.0232	0.0652	2.46e-6
350	GCST90274775	rs34027772	43423959	T	C	0.0757	0.0143	0.2607	1.2e-7
351	GCST90274775	rs7618923	45130725	T	C	-0.1738	0.0151	0.1811	1.1799999999999999e-30
352	GCST90274775	rs2276862	45187785	C	G	0.303	0.0146	0.8212	1.1399999999999999e-95
353	GCST90274775	rs35478654	58453757	T	C	-0.148	0.0312	0.0367	2.1e-6
354	GCST90274775	rs111476793	53951496	A	G	0.0895	0.0182	0.1339	8.76e-7
355	GCST90274775	rs10044847	2103391	C	G	-0.0781	0.0156	0.8283	5.55e-7
356	GCST90274775	rs6452820	72411335	A	G	-0.0738	0.0159	0.8367	3.46e-6
357	GCST90274775	rs9272226	32602396	T	C	-0.0933	0.0118	0.6505	2.64e-15
358	GCST90274775	rs118116993	162326838	A	T	0.0957	0.0197	0.0969	1.19e-6
359	GCST90274775	rs184033839	89952215	A	C	-0.2509	0.0514	0.0133	1.05e-6
360	GCST90274775	rs6991332	61937553	T	C	-0.0579	0.0119	0.6455	1.14e-6
361	GCST90274775	rs10964983	21413803	C	G	-0.0616	0.0114	0.5862	6.53e-8
362	GCST90274775	rs672806	126188405	A	G	0.0816	0.0116	0.4097	2e-12
363	GCST90274775	rs12290068	126261564	A	G	0.1221	0.0122	0.3187	1.4000000000000002e-23
364	GCST90274775	rs17078000	84915900	A	G	0.0609	0.0128	0.7179	1.96e-6
365	GCST90274775	rs28535751	59010649	T	C	-0.0541	0.0118	0.6294	4.55e-6
366	GCST90274775	rs12928188	79183747	A	T	-0.0658	0.0134	0.2312	9.09e-7
367	GCST90274775	rs74811341	38720826	T	C	-0.1323	0.0277	0.0513	1.79e-6
368	GCST90274775	rs7506429	19991319	A	C	0.0737	0.0144	0.7965	3.09e-7
369	GCST90274775	rs4804148	11270867	T	C	-0.0619	0.0125	0.7187	7.35e-7
370	GCST90274775	rs146583535	18761853	A	G	0.4557	0.0968	0.0265	2.51e-6
371	GCST90274775	rs191929998	31852311	A	G	-0.1938	0.0409	0.9581	2.15e-6
372	GCST90274776	rs7538029	110474695	A	C	0.0775	0.0165	0.2211	2.64e-6
373	GCST90274776	rs17610659	110503296	T	C	0.1684	0.0118	0.4821	3.31e-46
374	GCST90274776	rs142421172	179682087	A	G	0.1439	0.031	0.044	3.45e-6
375	GCST90274776	rs11685487	8775320	T	C	0.0944	0.0196	0.1197	1.46e-6
376	GCST90274776	rs116443177	27764122	T	C	0.0827	0.0173	0.1595	1.75e-6
377	GCST90274776	rs115370595	140484970	A	G	-0.2277	0.0496	0.9815	4.42e-6
378	GCST90274776	rs72997796	1456080	C	G	0.0888	0.0192	0.1075	3.75e-6
379	GCST90274776	rs76421506	115295680	A	G	0.0778	0.0168	0.853	3.64e-6
380	GCST90274776	rs74849049	171430935	T	G	-0.0914	0.02	0.8992	4.88e-6
381	GCST90274776	rs78652121	13713646	C	G	-0.1189	0.026	0.0697	4.81e-6
382	GCST90274776	rs145227560	48122174	A	ATATGTATG	0.0701	0.015	0.3712	2.96e-6
383	GCST90274776	rs10042665	78775099	C	G	0.0583	0.0122	0.3043	1.76e-6
384	GCST90274776	rs2523992	30075103	T	G	-0.075	0.0152	0.8323	8.05e-7
385	GCST90274776	rs11390042	90870805	CA	C	-0.0673	0.0147	0.464	4.69e-6
386	GCST90274776	rs1605333	58388232	C	G	-0.0601	0.0124	0.6484	1.25e-6
387	GCST90274776	rs17734417	58461604	T	C	-0.1225	0.0265	0.9466	3.79e-6
388	GCST90274776	rs75869070	78693608	A	G	0.1151	0.0239	0.936	1.47e-6
389	GCST90274776	rs72783071	60437963	T	C	-0.199	0.0414	0.0231	1.53e-6
390	GCST90274776	rs7227917	45546185	A	G	-0.0872	0.0185	0.8823	2.43e-6
391	GCST90274776	rs117591817	58875573	C	G	-0.1989	0.0435	0.0348	4.82e-6
392	GCST90274777	rs1536565	102420542	A	G	-0.1244	0.0264	0.9481	2.45e-6
393	GCST90274777	rs930735	202185979	A	G	0.0579	0.0114	0.547	3.8e-7
394	GCST90274777	rs13397003	62640887	T	G	0.0701	0.0141	0.7748	6.64e-7
395	GCST90274777	rs72980022	233853187	A	G	0.0607	0.0126	0.2813	1.45e-6
396	GCST90274777	rs13127297	23899510	A	G	0.0545	0.0117	0.4095	3.19e-6
397	GCST90274777	rs150547	59193431	A	C	0.0548	0.0119	0.4071	4.12e-6
398	GCST90274777	rs139918398	96079646	T	C	0.3373	0.0676	0.0111	6.05e-7
399	GCST90274777	rs79359257	109366574	T	C	0.073	0.0156	0.8152	2.88e-6
400	GCST90274777	rs9327707	134512655	T	C	0.059	0.0118	0.3955	5.73e-7
401	GCST90274777	rs3889401	7051402	A	G	0.0885	0.0191	0.86240000000000006	3.6e-6
402	GCST90274777	rs62436191	146809314	A	G	0.1194	0.0234	0.0762	3.35e-7
403	GCST90274777	rs9455923	168345756	A	G	0.0537	0.0115	0.4261	3.02e-6
404	GCST90274777	rs17154027	11713852	A	G	-0.0558	0.0121	0.6302	4e-6
405	GCST90274777	rs4507745	56143053	T	C	0.057	0.0122	0.6482	2.98e-6
406	GCST90274777	rs142441613	80647335	G	GGCCCCGCGGA	-0.0938	0.0202	0.8748	3.42e-6
407	GCST90274777	rs962720	109490400	T	C	0.0558	0.0119	0.5837	2.74e-6
408	GCST90274777	rs140505821	21963583	A	G	0.3276	0.0691	0.0089	2.13e-6
409	GCST90274777	rs4756151	34495358	A	C	-0.094	0.0172	0.1273	4.63e-8
410	GCST90274777	rs12294339	34860199	T	C	0.0702	0.0118	0.3671	2.7e-9
411	GCST90274777	rs11054069	11058117	T	C	0.1674	0.013	0.7421	6.07e-38
412	GCST90274777	rs141192864	31381343	T	C	0.1016	0.0213	0.0812	1.84e-6
413	GCST90274777	rs4766797	117050587	A	G	-0.0574	0.0117	0.4935	9.3e-7
414	GCST90274777	rs67020211	63639644	T	G	0.079	0.0115	0.4609	6.44e-12
415	GCST90274777	rs60586299	3479423	T	C	-0.0654	0.0134	0.3077	1.06e-6
416	GCST90274777	rs470841	24286681	T	C	0.0568	0.0119	0.6369	1.81e-6
417	GCST90274777	rs516316	49206145	C	G	0.0845	0.0115	0.4441	2.01e-13
418	GCST90274777	rs34074361	23464311	A	G	0.0814	0.0145	0.1953	1.98e-8
419	GCST90274777	rs11696133	23810508	T	C	-0.6554	0.0149	0.8166	0
420	GCST90274777	rs1555472	23957181	A	C	0.1411	0.0155	0.2118	8.77e-20
421	GCST90274777	rs141179525	24071731	T	C	-0.2583	0.0447	0.9784	7.54e-9
422	GCST90274777	rs4813529	24691928	T	G	-0.0726	0.012	0.3362	1.45e-9
423	GCST90274777	rs697699	51363052	A	C	0.1098	0.0237	0.0675	3.61e-6
424	GCST90274777	rs7275493	18049996	T	C	-0.0572	0.0119	0.6243	1.53e-6
425	GCST90274777	rs77121303	37630079	A	G	-0.2516	0.0532	0.983	2.25e-6
426	GCST90274778	rs114359340	6532317	A	G	-0.1881	0.0405	0.9747	3.41e-6
427	GCST90274778	rs77915710	172099857	A	G	-0.1436	0.0304	0.0402	2.32e-6
428	GCST90274778	rs111472651	44117788	C	G	-0.1191	0.0248	0.9355	1.57e-6
429	GCST90274778	rs11682107	113835522	A	G	-0.0675	0.0126	0.5568	8.45e-8
430	GCST90274778	rs72985859	232254374	T	C	0.1351	0.0292	0.0806	3.72e-6
431	GCST90274778	rs1976172	1260482	C	G	-0.0569	0.012	0.3525	2.12e-6
432	GCST90274778	rs3732378	39307162	A	G	0.0941	0.0154	0.1671	9.94e-10
433	GCST90274778	rs35026817	70136592	T	G	0.0633	0.0122	0.3327	2.12e-7
434	GCST90274778	rs980364	179539497	A	G	0.1479	0.0301	0.9343	8.94e-7
435	GCST90274778	rs12331618	187139939	A	G	-0.0582	0.0114	0.4914	3.3e-7
436	GCST90274778	rs13167439	120396066	T	C	-0.0903	0.0193	0.89	2.89e-6
437	GCST90274778	rs2731674	176839890	T	G	-0.0681	0.0128	0.274	1.04e-7
438	GCST90274778	rs2442752	31351764	T	C	-0.0589	0.0117	0.6177	4.8e-7
439	GCST90274778	rs6937696	32418018	T	C	-0.0811	0.012	0.651	1.4e-11
440	GCST90274778	rs2736723	30524015	A	T	0.0597	0.012	0.4243	6.52e-7
441	GCST90274778	rs146481940	11391108	G	GAGGAGA	-0.0865	0.0189	0.1395	4.72e-6
442	GCST90274778	rs56397903	26741279	A	G	0.1968	0.0424	0.9744	3.46e-6
443	GCST90274778	rs635634	136155000	T	C	-0.1145	0.0166	0.1884	5.29e-12
444	GCST90274778	rs712137	41381284	A	C	0.0563	0.012	0.6601	2.71e-6
445	GCST90274778	rs10778675	79905558	A	C	0.0792	0.0158	0.1687	5.37e-7
446	GCST90274778	rs117698194	85657494	A	G	-0.1996	0.0432	0.0224	3.83e-6
447	GCST90274778	rs8052631	57167230	A	G	-0.1511	0.027	0.9463	2.19e-8
448	GCST90274778	rs671623	57412802	C	G	0.2041	0.0118	0.424	4.9899999999999996e-67
449	GCST90274778	rs55896747	57508595	T	C	0.1129	0.0244	0.9372	3.71e-6
450	GCST90274778	rs73137770	52569781	C	G	0.2442	0.0529	0.9812	3.91e-6
451	GCST90274779	rs863004	159176831	T	C	0.0661	0.0119	0.3809	2.78e-8
452	GCST90274779	rs11428073	167396150	CT	C	-0.2254	0.0453	0.9548	6.5e-7
453	GCST90274779	rs2122155	59689961	A	G	-0.0538	0.0117	0.5637	4.26e-6
454	GCST90274779	rs74377501	74527375	G	GATCAGAAA	0.1456	0.0265	0.9231	3.92e-8
455	GCST90274779	rs1366946	74738469	T	C	-0.3134	0.0134	0.7638	5.649999999999999e-121
456	GCST90274779	rs77914035	54641812	A	G	-0.1047	0.0206	0.8675	3.72e-7
457	GCST90274779	rs67797811	4396102	C	G	0.0822	0.0179	0.1691	4.39e-6
458	GCST90274779	rs12770839	65297720	A	C	0.0648	0.0126	0.321	2.71e-7
459	GCST90274779	rs10734292	20486401	A	G	0.123	0.0267	0.067	4.09e-6
460	GCST90274779	rs4474574	37854253	T	C	-0.365	0.0779	0.0146	2.79e-6
461	GCST90274779	rs2280441	81240669	A	G	-0.1443	0.0312	0.0405	3.75e-6
462	GCST90274779	rs34658406	4070065	CA	C	0.1132	0.0244	0.9167	3.5e-6
463	GCST90274779	rs11880837	14808453	A	G	0.0583	0.0127	0.3161	4.42e-6
464	GCST90274779	rs2835916	39102421	C	G	-0.0564	0.012	0.3876	2.6e-6
465	GCST90274779	rs188111670	16564036	A	G	0.0976	0.0208	0.3429	2.7e-6
466	GCST90274780	rs112202639	44566391	A	G	-0.1609	0.0336	0.9671	1.68e-6
467	GCST90274780	rs1563171	3891773	A	G	0.0592	0.0127	0.7042	3.14e-6
468	GCST90274780	rs12476448	14400474	T	C	0.0536	0.0115	0.4864	3.15e-6
469	GCST90274780	rs12629593	54104178	T	G	-0.0879	0.0182	0.1209	1.37e-6
470	GCST90274780	rs72651343	76808216	T	C	-0.6096	0.0619	0.9892	6.98e-23
471	GCST90274780	rs115140093	76910673	T	C	-0.5186	0.042	0.9732	5.02e-35
472	GCST90274780	rs12646113	77175245	T	C	0.0977	0.0136	0.246	6.78e-13
473	GCST90274780	rs72682331	112904535	A	G	0.1089	0.0209	0.0979	1.88e-7
474	GCST90274780	rs2523495	31377978	T	C	0.1095	0.0196	0.1048	2.31e-8
475	GCST90274780	rs71534595	32516855	T	C	-0.2991	0.0606	0.9813	7.99e-7
476	GCST90274780	rs12174864	88557407	A	G	-0.0582	0.0121	0.6254	1.51e-6
477	GCST90274780	rs12155428	3425301	T	C	-0.1765	0.0375	0.0284	2.52e-6
478	GCST90274780	rs2349689	62003730	A	G	-0.0789	0.0164	0.2555	1.5e-6
479	GCST90274780	rs143796249	4150061	C	G	-0.2858	0.062	0.012	4.03e-6
480	GCST90274780	rs10481754	84196490	T	C	-0.0548	0.0119	0.4567	4.12e-6
481	GCST90274780	rs4367871	1845059	T	C	-0.0567	0.0119	0.5587	1.89e-6
482	GCST90274780	rs55732300	73731422	A	G	0.1175	0.025	0.929	2.6e-6
483	GCST90274780	rs741344	68597086	A	G	-0.06	0.013	0.7036	3.92e-6
484	GCST90274780	rs3184504	111884608	T	C	0.1138	0.0131	0.4756	3.72e-18
485	GCST90274780	rs1077965	80065337	A	G	-0.0546	0.0118	0.5648	3.71e-6
486	GCST90274780	rs74956615	10427721	A	T	-0.1358	0.0294	0.0495	3.86e-6
487	GCST90274780	rs4804148	11270867	T	C	-0.0629	0.013	0.7227	1.31e-6
488	GCST90274780	rs150519056	50774821	T	C	-0.1841	0.0376	0.9688	9.77e-7
489	GCST90274781	rs60141220	26395741	A	G	-0.0777	0.0165	0.1703	2.49e-6
490	GCST90274781	rs62291421	188015332	C	G	0.2674	0.0518	0.9763	2.44e-7
491	GCST90274781	rs6827617	76916146	A	G	-0.1724	0.0118	0.6041	2.42e-48
492	GCST90274781	rs59148364	77130802	A	G	0.1821	0.0378	0.0278	1.45e-6
493	GCST90274781	rs116470923	77374393	T	C	-0.1975	0.0427	0.0216	3.74e-6
494	GCST90274781	rs112884138	134362360	T	C	-0.0976	0.0209	0.0892	3.01e-6
495	GCST90274781	rs72747175	18009856	A	G	0.1535	0.0326	0.9608	2.49e-6
496	GCST90274781	rs2894233	32011678	A	G	-0.2236	0.047	0.9724	1.96e-6
497	GCST90274781	rs72925566	89498971	A	G	-0.0973	0.0185	0.1651	1.44e-7
498	GCST90274781	rs7750544	154177484	T	C	-0.0773	0.0164	0.165	2.44e-6
499	GCST90274781	rs75612655	101594247	T	C	0.5352	0.0705	0.0084	3.16e-14
500	GCST90274781	rs111787182	157911633	A	C	-0.1445	0.0314	0.951	4.19e-6
501	GCST90274781	rs78632565	70982905	T	C	0.1082	0.0214	0.9152	4.28e-7
502	GCST90274781	rs7009937	96176796	T	C	0.1175	0.025	0.9321	2.6e-6
503	GCST90274781	rs4748380	17590681	T	C	0.0901	0.019	0.1188	2.12e-6
504	GCST90274781	rs10733789	64948684	T	C	-0.0815	0.0127	0.6875	1.39e-10
505	GCST90274781	rs7475335	104343428	A	C	-0.0646	0.0124	0.3172	1.89e-7
506	GCST90274781	rs111848253	22351553	A	G	-0.1162	0.025	0.9044	3.35e-6
507	GCST90274781	rs10898158	83554112	A	G	0.0609	0.0121	0.6028	4.83e-7
508	GCST90274781	rs3184504	111884608	T	C	0.1236	0.0132	0.4764	7.7e-21
509	GCST90274781	rs12433317	50775476	A	G	0.0571	0.012	0.4282	1.95e-6
510	GCST90274781	rs7222922	34335694	T	C	-0.0882	0.0182	0.1205	1.26e-6
511	GCST90274781	rs2245786	4795382	A	G	-0.0599	0.0131	0.6525	4.82e-6
512	GCST90274781	rs191536201	17839484	A	G	-0.3323	0.0684	0.0117	1.18e-6
513	GCST90274782	rs4279906	211477063	T	C	0.2082	0.042	0.0209	7.15e-7
514	GCST90274782	rs7636889	56874033	A	G	-0.0768	0.0137	0.7593	2.07e-8
515	GCST90274782	rs141437550	124310529	T	TA	-0.107	0.0229	0.9061	2.98e-6
516	GCST90274782	rs146553494	183850210	A	G	0.1844	0.0377	0.0265	1e-6
517	GCST90274782	rs11734099	6891435	A	G	0.0769	0.0153	0.1845	5e-7
518	GCST90274782	rs425535	74863997	T	C	0.5063	0.0181	0.1127	3.52e-172
519	GCST90274782	rs79649467	74880852	T	G	-0.1721	0.0276	0.0605	4.5e-10
520	GCST90274782	rs77914035	54641812	A	G	-0.1174	0.0206	0.8675	1.2e-8
521	GCST90274782	rs2647400	76351999	C	G	0.0631	0.013	0.2784	1.21e-6
522	GCST90274782	rs6993770	106581528	A	T	-0.1058	0.0135	0.7312	4.61e-15
523	GCST90274782	rs2004100	144554731	T	C	0.0675	0.0147	0.2492	4.39e-6
524	GCST90274782	rs3183927	100684757	A	G	-0.0619	0.0121	0.6436	3.13e-7
525	GCST90274782	rs10821552	136939992	A	C	-0.1132	0.0156	0.3353	3.97e-13
526	GCST90274782	rs7090111	65077994	C	G	-0.1734	0.0117	0.5834	1.08e-49
527	GCST90274782	rs140828666	53109423	A	G	-0.1474	0.0322	0.9544	4.7e-6
528	GCST90274782	rs34658406	4070065	CA	C	0.1141	0.0246	0.9167	3.51e-6
529	GCST90274782	rs59312158	88582345	A	G	-0.19	0.0385	0.0309	8.01e-7
530	GCST90274782	rs10403201	14764810	A	G	-0.0601	0.0127	0.2925	2.22e-6
531	GCST90274783	rs12075	159175354	A	G	0.0816	0.0115	0.5554	1.29e-12
532	GCST90274783	rs184103539	222149663	T	C	-0.1603	0.0351	0.039	4.95e-6
533	GCST90274783	rs11428073	167396150	CT	C	-0.2774	0.0457	0.955	1.28e-9
534	GCST90274783	rs16850073	74703999	T	C	0.4978	0.0118	0.3722	0
535	GCST90274783	rs116381873	74825095	T	C	-0.264	0.0531	0.9852	6.64e-7
536	GCST90274783	rs191180456	74826316	T	C	-0.406	0.0648	0.0112	3.72e-10
537	GCST90274783	rs35096759	75172482	T	C	0.2109	0.0427	0.0308	7.85e-7
538	GCST90274783	rs140636555	154116420	T	TA	0.0884	0.018	0.839	9.06e-7
539	GCST90274783	rs182381042	93838957	A	G	-0.3831	0.0799	0.0074	1.63e-6
540	GCST90274783	rs4877818	86683575	T	G	0.0625	0.0134	0.5188	3.1e-6
541	GCST90274783	rs3184504	111884608	T	C	0.0679	0.0131	0.4766	2.18e-7
542	GCST90274783	rs71203034	77616524	CTCCA	C	0.0758	0.0162	0.2555	2.88e-6
543	GCST90274783	rs34080302	89402542	T	G	0.0605	0.0131	0.715	3.87e-6
544	GCST90274783	rs11547311	2222286	T	C	0.1285	0.0272	0.0649	2.31e-6
545	GCST90274783	rs117109857	39099887	C	G	0.1897	0.0415	0.0242	4.85e-6
546	GCST90274783	rs377588320	35739167	A	C	-0.3485	0.0719	0.9837	1.25e-6
547	GCST90274784	rs192119373	3823464	T	G	0.6177	0.1287	0.0057	1.59e-6
548	GCST90274784	rs4047522	161608256	T	C	-0.0645	0.0137	0.4962	2.5e-6
549	GCST90274784	rs114033894	86977227	T	G	-0.2245	0.0488	0.981	4.22e-6
550	GCST90274784	rs7600322	204754353	T	C	0.057	0.0118	0.5214	1.36e-6
551	GCST90274784	rs35435997	242665455	A	G	0.0915	0.02	0.1125	4.76e-6
552	GCST90274784	rs62272916	151541803	A	G	-0.0834	0.0176	0.1182	2.15e-6
553	GCST90274784	rs4241577	76930776	A	C	-0.1419	0.0128	0.2629	1.47e-28
554	GCST90274784	rs80348644	160574480	T	C	0.1546	0.0332	0.0336	3.21e-6
555	GCST90274784	rs145607633	19287867	T	C	0.0728	0.0154	0.1625	2.28e-6
556	GCST90274784	rs9366778	31269173	A	G	-0.0605	0.0115	0.4075	1.43e-7
557	GCST90274784	rs181816009	31423412	A	G	-0.1603	0.0342	0.0378	2.77e-6
558	GCST90274784	rs783149	161088918	A	C	-0.0805	0.0144	0.1958	2.27e-8
559	GCST90274784	rs12191307	161256529	A	G	-0.1452	0.0197	0.098	1.7e-13
560	GCST90274784	rs656739	29049949	A	G	0.0562	0.0119	0.6566	2.33e-6
561	GCST90274784	rs142119726	48859798	T	C	0.2705	0.0551	0.9851	9.14e-7
562	GCST90274784	rs61875680	107966626	A	G	-0.0758	0.0158	0.1611	1.61e-6
563	GCST90274784	rs3184504	111884608	T	C	0.1008	0.013	0.4744	8.92e-15
564	GCST90274784	rs7149776	74739091	A	T	-0.0574	0.0115	0.5236	6e-7
565	GCST90274784	rs182152471	1803589	T	C	0.1861	0.0385	0.028	1.34e-6
566	GCST90274784	rs4888966	79431853	C	G	-0.157	0.0343	0.9683	4.71e-6
567	GCST90274784	rs74956615	10427721	A	T	-0.1309	0.0286	0.049	4.72e-6
568	GCST90274784	rs73606147	2538467	A	C	0.2792	0.059	0.0133	2.22e-6
569	GCST90274784	rs62200304	20119931	A	C	-0.115	0.0244	0.9336	2.44e-6
570	GCST90274784	rs73194812	18734554	A	G	0.1821	0.0391	0.9758	3.2e-6
571	GCST90274784	rs73367822	45024252	T	C	-0.0588	0.0126	0.5804	3.06e-6
572	GCST90274785	rs10191831	41864408	T	C	-0.0591	0.0125	0.4361	2.27e-6
573	GCST90274785	rs207671	230256586	A	G	0.1016	0.0117	0.5359	3.83e-18
574	GCST90274785	rs35032874	230309360	T	G	0.132	0.0132	0.7027	1.5199999999999998e-23
575	GCST90274785	rs62193248	230596917	A	T	0.213	0.0123	0.6507	3.5e-67
576	GCST90274785	rs9289590	139639117	T	C	-0.0652	0.0142	0.7033	4.4e-6
577	GCST90274785	rs13107325	103188709	T	C	0.1066	0.0233	0.0697	4.76e-6
578	GCST90274785	rs117343254	152385669	C	G	-0.1281	0.0274	0.942	2.94e-6
579	GCST90274785	rs10892466	119661317	C	G	0.0808	0.0175	0.1236	3.89e-6
580	GCST90274785	rs116179073	31458615	T	C	-0.2481	0.0537	0.0138	3.84e-6
581	GCST90274785	rs194746	69282887	T	C	0.0528	0.0112	0.4849	2.43e-6
582	GCST90274785	rs75685422	95752666	T	C	0.0879	0.0186	0.1139	2.29e-6
583	GCST90274785	rs28689968	47247257	T	C	0.0918	0.0184	0.1074	6.07e-7
584	GCST90274785	rs1133851	3722038	A	G	-0.0664	0.0142	0.2533	2.92e-6
585	GCST90274785	rs9967959	28101979	T	G	0.0718	0.0152	0.1718	2.32e-6
586	GCST90274785	rs6517655	42536246	C	G	0.0757	0.0129	0.289	4.41e-9
587	GCST90274785	rs2837988	42619544	A	C	0.0576	0.0118	0.3578	1.05e-6
588	GCST90274786	rs3014874	153337943	A	G	-0.1726	0.0137	0.2623	2.15e-36
589	GCST90274786	rs61803119	153390202	T	G	0.1501	0.0194	0.1069	1.02e-14
590	GCST90274786	rs59538998	245480237	C	G	-0.1188	0.0258	0.0622	4.13e-6
591	GCST90274786	rs13384799	125135589	T	C	-0.0622	0.0133	0.7266	2.92e-6
592	GCST90274786	rs71301751	142499805	G	GT	0.0667	0.0138	0.5473	1.34e-6
593	GCST90274786	rs56268787	152573197	T	C	-0.0936	0.0203	0.0955	4.01e-6
594	GCST90274786	rs150015576	174824333	A	C	0.194	0.0423	0.0217	4.51e-6
595	GCST90274786	rs2056031	12920594	T	C	-0.0604	0.0119	0.613	3.86e-7
596	GCST90274786	rs191808657	75133433	A	C	0.3059	0.0665	0.983	4.22e-6
597	GCST90274786	rs3802266	123985708	A	G	0.0555	0.0118	0.5633	2.56e-6
598	GCST90274786	rs78800546	31879143	A	G	-0.2529	0.0534	0.0156	2.18e-6
599	GCST90274786	rs112956934	96571503	T	C	0.1884	0.0407	0.0246	3.67e-6
600	GCST90274786	rs112988802	59990514	T	C	-0.1396	0.0293	0.9492	1.89e-6
601	GCST90274786	rs147302029	4602209	A	G	0.1806	0.0345	0.0379	1.65e-7
602	GCST90274786	rs138439507	4247567	C	G	0.0865	0.0183	0.191	2.28e-6
603	GCST90274786	rs2425640	43028037	A	G	-0.0583	0.0123	0.3511	2.14e-6
604	GCST90274786	rs55783131	17406250	T	C	0.2064	0.0425	0.0239	1.19e-6
605	GCST90274786	rs174344	18032226	A	G	0.0617	0.0125	0.6296	7.97e-7
606	GCST90274787	rs12407505	85295202	A	G	-0.1614	0.0352	0.9664	4.53e-6
607	GCST90274787	rs834971	100098055	A	G	-0.0614	0.0128	0.3002	1.61e-6
608	GCST90274787	rs112126444	132162249	A	G	-0.0927	0.0199	0.1012	3.19e-6
609	GCST90274787	rs13103023	39457617	A	G	0.0837	0.0124	0.3415	1.48e-11
610	GCST90274787	rs12520287	54847098	T	C	-0.1014	0.0221	0.9175	4.47e-6
611	GCST90274787	rs12110436	168606201	T	C	-0.136	0.0297	0.0418	4.67e-6
612	GCST90274787	rs145274424	17445553	T	C	0.1992	0.0421	0.9777	2.23e-6
613	GCST90274787	rs2906655	101569302	T	C	-0.0623	0.0135	0.2503	3.93e-6
614	GCST90274787	rs7005978	59382715	A	G	-0.1055	0.0123	0.3458	9.72e-18
615	GCST90274787	rs79110990	18148302	A	G	0.073	0.0156	0.1762	2.88e-6
616	GCST90274787	rs35836706	84435749	A	G	0.2151	0.0456	0.0203	2.39e-6
617	GCST90274787	rs11244038	136095770	C	G	0.1199	0.0247	0.0898	1.21e-6
618	GCST90274787	rs191522330	5610048	T	C	0.2325	0.0488	0.9812	1.89e-6
619	GCST90274787	rs1671812	114495920	T	C	0.0621	0.0132	0.6316	2.54e-6
620	GCST90274787	rs142067135	76644195	A	G	-0.2295	0.0492	0.0198	3.09e-6
621	GCST90274787	rs10777251	91080475	A	G	-0.0767	0.0166	0.1923	3.83e-6
622	GCST90274787	rs76708593	108147245	T	C	0.1024	0.0222	0.9158	3.98e-6
623	GCST90274787	rs17326790	85357827	T	C	0.2161	0.0471	0.0209	4.47e-6
624	GCST90274787	rs117398067	59188192	T	C	0.2583	0.0564	0.0178	4.65e-6
625	GCST90274787	rs2306969	5851801	A	G	0.0674	0.0141	0.2338	1.75e-6
626	GCST90274787	rs516246	49206172	T	C	-0.1661	0.0118	0.445	5.31e-45
627	GCST90274788	rs145319387	188302601	G	GT	-0.0756	0.0162	0.769	3.06e-6
628	GCST90274788	rs145127946	203746507	A	G	-0.1747	0.036	0.037	1.22e-6
629	GCST90274788	rs10495032	216837226	T	G	-0.1557	0.0318	0.0383	9.77e-7
630	GCST90274788	rs1260326	27730940	T	C	0.1323	0.0119	0.3977	1.03e-28
631	GCST90274788	rs7610704	11689679	T	C	-0.0568	0.012	0.4644	2.21e-6
632	GCST90274788	rs4700382	55882435	T	C	-0.063	0.0136	0.2698	3.62e-6
633	GCST90274788	rs60277384	84356011	T	C	-0.0881	0.019	0.8922	3.54e-6
634	GCST90274788	rs13229619	73030175	A	G	-0.1609	0.0176	0.1297	6.13e-20
635	GCST90274788	rs7012637	9173209	A	G	-0.0605	0.012	0.4812	4.61e-7
636	GCST90274788	rs188758663	127847758	A	G	-0.3801	0.0749	0.0104	3.88e-7
637	GCST90274788	rs12290350	76480255	T	C	-0.0689	0.0145	0.2168	2.02e-6
638	GCST90274788	rs2429473	47198899	A	C	-0.0812	0.0147	0.795	3.32e-8
639	GCST90274788	rs72965996	72826607	A	G	-0.2215	0.0444	0.031	6.08e-7
640	GCST90274788	rs838131	49260677	A	C	0.1627	0.013	0.501	6.15e-36
641	GCST90274788	rs142603673	33860969	T	C	-0.2352	0.0455	0.0232	2.35e-7
642	GCST90274789	rs671205	146522722	T	C	0.0708	0.0136	0.7502	1.93e-7
643	GCST90274789	rs6753743	121962947	T	G	0.0941	0.0185	0.8733	3.65e-7
644	GCST90274789	rs3811621	190446541	C	G	0.1163	0.0131	0.2897	6.82e-19
645	GCST90274789	rs794007	40142535	T	C	0.0685	0.0144	0.2406	1.97e-6
646	GCST90274789	rs11930290	124325226	A	T	-0.1845	0.0389	0.9748	2.11e-6
647	GCST90274789	rs34551523	146629145	A	G	0.1704	0.0348	0.0295	9.75e-7
648	GCST90274789	rs33921462	176814656	A	G	-0.0653	0.0135	0.2766	1.32e-6
649	GCST90274789	rs181409232	31175118	A	C	-0.2224	0.0479	0.0191	3.43e-6
650	GCST90274789	rs12195292	81343345	A	G	-0.0768	0.0166	0.8634	3.72e-6
651	GCST90274789	rs370203222	12540548	C	G	0.1059	0.0222	0.1002	1.84e-6
652	GCST90274789	rs118177380	106531034	A	G	0.2362	0.0507	0.0187	3.18e-6
653	GCST90274789	rs75271339	115871001	A	T	-0.415	0.089	0.0141	3.12e-6
654	GCST90274789	rs66486362	4493715	CA	C	0.0804	0.0149	0.2892	6.82e-8
655	GCST90274789	rs200350335	102593982	T	TTA	0.2262	0.0467	0.9785	1.27e-6
656	GCST90274789	rs11150539	83137317	T	C	-0.056	0.0119	0.4938	2.53e-6
657	GCST90274789	rs6127099	52731402	A	T	0.0907	0.0134	0.706	1.3e-11
658	GCST90274789	rs368215473	18002038	A	G	0.1228	0.0257	0.0941	1.77e-6
659	GCST90274789	rs35590112	22238107	T	C	0.0803	0.0166	0.1851	1.32e-6
660	GCST90274790	rs9433760	101733215	A	G	0.1023	0.0224	0.0841	4.95e-6
661	GCST90274790	rs4970834	109814880	T	C	-0.0729	0.0155	0.2041	2.56e-6
662	GCST90274790	rs11120686	216050785	T	C	-0.0599	0.0127	0.6038	2.4e-6
663	GCST90274790	rs11674185	45095097	A	G	-0.0586	0.0128	0.364	4.69e-6
664	GCST90274790	rs148332905	144875473	T	C	0.2883	0.0608	0.0166	2.12e-6
665	GCST90274790	rs189846846	229871311	T	C	-0.3042	0.0659	0.0146	3.91e-6
666	GCST90274790	rs369482528	241614719	A	G	-0.0988	0.0213	0.1585	3.51e-6
667	GCST90274790	rs4326078	70058335	A	C	-0.0728	0.015	0.2193	1.21e-6
668	GCST90274790	rs1458038	81164723	T	C	0.5159	0.0126	0.3173	0
669	GCST90274790	rs3796605	81192363	A	G	0.1629	0.0283	0.9341	8.6e-9
670	GCST90274790	rs200900616	81234749	CA	C	-0.6078	0.0627	0.0206	3.2000000000000003e-22
671	GCST90274790	rs305897	39710570	T	C	0.1185	0.0249	0.0828	1.95e-6
672	GCST90274790	rs148797749	89057163	A	G	-0.1705	0.0361	0.036	2.32e-6
673	GCST90274790	rs150524893	106471400	A	G	0.2554	0.0552	0.9848	3.71e-6
674	GCST90274790	rs77210320	143464103	A	T	0.1673	0.0356	0.9648	2.61e-6
675	GCST90274790	rs1412253	1354486	A	G	-0.0909	0.0192	0.8798	2.2e-6
676	GCST90274790	rs117253850	7476426	T	C	0.2266	0.0453	0.0223	5.67e-7
677	GCST90274790	rs12005489	133305614	T	C	0.1509	0.0322	0.0458	2.78e-6
678	GCST90274790	rs624605	75754620	T	G	0.0619	0.0133	0.4196	3.25e-6
679	GCST90274790	rs112790107	48680454	A	G	0.509	0.1062	0.006	1.64e-6
680	GCST90274790	rs112371527	62077906	A	ATGG	0.1018	0.02	0.8396	3.58e-7
681	GCST90274790	rs56391958	62005709	A	G	-0.1197	0.0249	0.0816	1.53e-6
682	GCST90274790	rs192746810	14708913	A	G	-0.1842	0.0395	0.0464	3.11e-6
683	GCST90274791	rs55633025	159890969	A	G	0.0725	0.0129	0.4738	1.91e-8
684	GCST90274791	rs186975	8442736	C	G	0.0554	0.0119	0.382	3.23e-6
685	GCST90274791	rs1866051	65602149	T	C	-0.0746	0.0115	0.4771	8.76e-11
686	GCST90274791	rs7624160	128381886	T	G	-0.1061	0.0119	0.6093	4.84e-19
687	GCST90274791	rs7625643	141150026	A	G	0.0611	0.0129	0.5605	2.18e-6
688	GCST90274791	rs61792394	170851052	A	G	-0.1569	0.0338	0.9624	3.45e-6
689	GCST90274791	rs218265	55408999	T	C	0.0833	0.016	0.8361	1.93e-7
690	GCST90274791	rs1277312	57902945	A	T	0.053900000000000003	0.0117	0.4587	4.09e-6
691	GCST90274791	rs144317085	105806108	A	T	0.2206	0.0324	0.9647	9.85e-12
692	GCST90274791	rs7726159	1282319	A	C	-0.1191	0.0128	0.3326	1.34e-20
693	GCST90274791	rs1379304	6289394	T	C	0.0603	0.0127	0.3741	2.05e-6
694	GCST90274791	rs139721800	18758144	T	C	0.0959	0.0202	0.9089	2.06e-6
695	GCST90274791	rs9381118	41985436	T	C	0.0643	0.0136	0.2577	2.27e-6
696	GCST90274791	rs6453962	77907355	T	C	-0.0559	0.0117	0.4699	1.77e-6
697	GCST90274791	rs6925032	91008027	A	C	0.0676	0.0128	0.326	1.28e-7
698	GCST90274791	rs28533776	3914756	A	G	-0.0749	0.0147	0.1924	3.48e-7
699	GCST90274791	rs192857133	243950	T	C	0.1812	0.0386	0.026	2.68e-6
700	GCST90274791	rs57191857	10640144	A	G	-0.1429	0.0299	0.9571	1.76e-6
701	GCST90274791	rs12338549	94348687	T	C	-0.0851	0.0186	0.1096	4.76e-6
702	GCST90274791	rs185979634	101403323	T	C	0.1483	0.0306	0.9513	1.26e-6
703	GCST90274791	rs74722523	105351013	T	C	0.3529	0.076	0.9914	3.43e-6
704	GCST90274791	rs141117375	62294309	T	C	-0.1519	0.0331	0.0364	4.45e-6
705	GCST90274791	rs11212636	108311965	A	G	-0.0772	0.0117	0.4171	4.16e-11
706	GCST90274791	rs73000965	113982321	A	T	0.0588	0.0125	0.3111	2.55e-6
707	GCST90274791	rs9554186	28455266	A	T	0.0821	0.0128	0.3602	1.42e-10
708	GCST90274791	rs76428106	28604007	T	C	-1.1019	0.0524	0.9832	3.59e-98
709	GCST90274791	rs72681653	51156734	A	G	0.1302	0.0266	0.9447	9.84e-7
710	GCST90274791	rs10164255	70532840	T	G	0.0556	0.0121	0.408	4.33e-6
711	GCST90274791	rs17272847	49979398	A	G	0.1179	0.022	0.0907	8.36e-8
712	GCST90274791	rs142870956	4261712	T	C	-0.4307	0.0883	0.0075	1.07e-6
713	GCST90274791	rs368624841	30173778	CT	C	0.1016	0.0183	0.1652	2.83e-8
714	GCST90274792	rs144181640	208746333	A	T	0.3366	0.0697	0.9898	1.37e-6
715	GCST90274792	rs62243355	36072052	T	C	-0.0981	0.0196	0.0997	5.58e-7
716	GCST90274792	rs199574106	37854190	CT	C	0.3664	0.0733	0.0121	5.77e-7
717	GCST90274792	rs11740708	37868088	A	G	-0.3888	0.0198	0.0906	7.560000000000001e-86
718	GCST90274792	rs2194229	37918839	A	T	-0.1683	0.0179	0.1296	5.34e-21
719	GCST90274792	rs2453338	38094871	A	T	0.0829	0.0124	0.352	2.3e-11
720	GCST90274792	rs112594435	134688249	T	C	0.15310000000000001	0.0333	0.0371	4.27e-6
721	GCST90274792	rs2093446	5230371	C	G	0.0606	0.0129	0.3	2.63e-6
722	GCST90274792	rs77671113	87694408	A	C	-0.1194	0.0208	0.0859	9.45e-9
723	GCST90274792	rs138691533	98629454	A	G	0.2584	0.053900000000000003	0.0148	1.63e-6
724	GCST90274792	rs57104839	28147359	A	G	0.0915	0.0196	0.903	3.04e-6
725	GCST90274792	rs79953230	67293674	T	C	0.1918	0.042	0.0254	4.96e-6
726	GCST90274792	rs377164019	81583898	CAA	C	0.072	0.0156	0.235	3.92e-6
727	GCST90274792	rs35740453	1490782	A	G	-0.0718	0.0154	0.7373	3.13e-6
728	GCST90274792	rs9303102	14221290	T	G	0.2096	0.0453	0.0231	3.71e-6
729	GCST90274792	rs55850217	14805280	T	C	0.0816	0.014	0.3119	5.59e-9
730	GCST90274792	rs12329721	22101949	A	G	0.0862	0.0188	0.8974	4.54e-6
731	GCST90274793	rs34219417	38949303	T	C	0.0992	0.0217	0.8959	4.84e-6
732	GCST90274793	rs138848271	83864840	T	C	-0.405	0.0832	0.9907	1.13e-6
733	GCST90274793	rs6709159	108946178	A	G	0.0564	0.0114	0.4434	7.52e-7
734	GCST90274793	rs2737756	128064791	A	G	0.2047	0.0391	0.0276	1.65e-7
735	GCST90274793	rs59950280	3452345	A	G	0.1219	0.0131	0.328	1.34e-20
736	GCST90274793	rs183596950	31819358	A	G	-0.0699	0.0152	0.6438	4.25e-6
737	GCST90274793	rs115009171	622484	A	G	0.4297	0.0934	0.0078	4.21e-6
738	GCST90274793	rs201840950	32487091	T	G	0.0993	0.0215	0.7957	3.86e-6
739	GCST90274793	rs5745692	81358266	C	G	-0.1545	0.0332	0.964	3.26e-6
740	GCST90274793	rs5745687	81359051	T	C	-0.1943	0.0242	0.0608	9.83e-16
741	GCST90274793	rs113903858	72362254	A	G	0.3666	0.0747	0.014	9.22e-7
742	GCST90274793	rs74130123	30042437	T	C	-0.2429	0.0489	0.9809	6.79e-7
743	GCST90274793	rs57193877	65654346	T	C	0.1572	0.0311	0.9611	4.31e-7
744	GCST90274793	rs11631440	101649383	A	T	-0.0638	0.012	0.6021	1.06e-7
745	GCST90274793	rs4290523	7014969	T	C	-0.0992	0.0217	0.0942	4.84e-6
746	GCST90274793	rs1986719	45959996	T	C	-0.1954	0.039	0.9572	5.44e-7
747	GCST90274793	rs150498795	76506666	A	T	0.1566	0.0327	0.9642	1.68e-6
748	GCST90274793	rs851612	42769693	A	G	-0.1182	0.0257	0.9405	4.24e-6
749	GCST90274793	rs8106345	58888317	A	G	0.0592	0.0127	0.5179	3.14e-6
750	GCST90274793	rs2281532	6103587	T	C	-0.0698	0.0151	0.7983	3.79e-6
751	GCST90274794	rs67101138	19234534	T	G	0.1461	0.0307	0.9482	1.95e-6
752	GCST90274794	rs113422093	172185503	A	AT	0.2075	0.0444	0.9704	2.96e-6
753	GCST90274794	rs6442763	2921515	A	C	0.0648	0.014	0.4253	3.68e-6
754	GCST90274794	rs199501899	12057063	G	GT	-0.3008	0.0651	0.9856	3.83e-6
755	GCST90274794	rs61863416	130545142	A	G	0.136	0.0283	0.9427	1.54e-6
756	GCST90274794	rs199768954	44058168	CA	C	0.2584	0.0559	0.0197	3.79e-6
757	GCST90274794	rs140562194	110972327	T	C	0.4666	0.0897	0.0122	1.97e-7
758	GCST90274794	rs74903999	27473585	T	C	0.3485	0.0708	0.9882	8.55e-7
759	GCST90274794	rs146527076	90334795	C	G	0.1935	0.0384	0.9683	4.68e-7
760	GCST90274794	rs704	26694861	A	G	-0.0635	0.0127	0.4705	5.73e-7
761	GCST90274794	rs4810686	46408844	T	C	0.0671	0.0137	0.5585	9.69e-7
762	GCST90274794	rs62230781	37335521	A	G	0.2184	0.0403	0.0412	5.98e-8
763	GCST90274795	rs4655953	87832695	A	G	0.0565	0.0121	0.3683	3.02e-6
764	GCST90274795	rs12123181	206954566	A	G	-0.0996	0.0151	0.2042	4.22e-11
765	GCST90274795	rs202092984	87276729	A	G	0.1563	0.0341	0.0498	4.57e-6
766	GCST90274795	rs138203589	125939274	T	G	0.1937	0.0418	0.0455	3.59e-6
767	GCST90274795	rs3769274	173757986	A	G	0.0771	0.0162	0.8403	1.94e-6
768	GCST90274795	rs188535859	201728383	T	C	-0.2351	0.0486	0.0174	1.32e-6
769	GCST90274795	rs398518	8954959	A	G	-0.1293	0.0218	0.9146	3.01e-9
770	GCST90274795	rs72701782	185304872	A	G	0.0981	0.0211	0.0999	3.33e-6
771	GCST90274795	rs10067443	19244332	T	C	-0.0753	0.0149	0.8011	4.33e-7
772	GCST90274795	rs385697	7880027	T	C	0.0555	0.0119	0.6126	3.1e-6
773	GCST90274795	rs17654493	18825879	T	C	0.2951	0.0626	0.014	2.43e-6
774	GCST90274795	rs28377109	32434716	A	C	0.1586	0.02	0.1118	2.19e-15
775	GCST90274795	rs67037615	32453163	T	C	-0.1528	0.0196	0.8893	6.39e-15
776	GCST90274795	rs150408090	122709508	A	G	0.3666	0.0761	0.9898	1.45e-6
777	GCST90274795	rs389239	169465075	A	G	-0.0574	0.0125	0.6162	4.39e-6
778	GCST90274795	rs148332061	590757	C	G	0.1112	0.0239	0.1005	3.28e-6
779	GCST90274795	rs66624860	61861039	T	C	0.0681	0.0143	0.2791	1.91e-6
780	GCST90274795	rs79438518	18625666	A	T	-0.2845	0.0618	0.0122	4.15e-6
781	GCST90274795	rs3135932	117864063	A	G	-0.1597	0.0154	0.823	3.39e-25
782	GCST90274795	rs76932862	20318041	T	C	0.1401	0.0291	0.1028	1.48e-6
783	GCST90274795	rs11443190	32844853	A	AG	0.0622	0.0133	0.5045	2.92e-6
784	GCST90274796	rs6670799	56566352	A	G	-0.1247	0.0252	0.0839	7.48e-7
785	GCST90274796	rs41272625	158540291	T	G	0.082	0.0179	0.1526	4.63e-6
786	GCST90274796	rs286605	154443639	T	G	0.0623	0.0131	0.5891	1.98e-6
787	GCST90274796	rs180893431	78703747	A	C	0.4057	0.0865	0.9896	2.73e-6
788	GCST90274796	rs10091841	9104264	T	G	0.064	0.0135	0.4945	2.13e-6
789	GCST90274796	rs80137559	18335103	T	C	0.2347	0.0511	0.9822	4.37e-6
790	GCST90274796	rs3135932	117864063	A	G	-0.0844	0.0168	0.8171	5.07e-7
791	GCST90274796	rs17832137	55005535	A	G	0.1676	0.0343	0.0481	1.03e-6
792	GCST90274796	rs74719858	66407688	A	G	0.3915	0.0823	0.9853	1.97e-6
793	GCST90274796	rs1406714	93461371	C	G	0.0623	0.0131	0.4267	1.98e-6
794	GCST90274796	rs143313574	5247086	T	C	-0.3868	0.0841	0.0107	4.24e-6
795	GCST90274797	rs142421172	179682087	A	G	0.208	0.031	0.0438	1.95e-11
796	GCST90274797	rs114288486	212796908	T	C	0.1449	0.0311	0.0363	3.17e-6
797	GCST90274797	rs112798338	228433772	T	C	0.1926	0.0411	0.026	2.78e-6
798	GCST90274797	rs7574167	43150924	A	G	0.0637	0.0135	0.2684	2.38e-6
799	GCST90274797	rs116315732	176630651	T	C	0.1988	0.0402	0.0212	7.6e-7
800	GCST90274797	rs1153572	4275803	T	C	-0.0548	0.0119	0.5866	4.12e-6
801	GCST90274797	rs9685374	119751261	A	G	-0.0618	0.0134	0.2721	3.99e-6
802	GCST90274797	rs34361138	41174158	A	G	0.0532	0.0113	0.5488	2.5e-6
803	GCST90274797	rs111850948	25740142	A	G	-0.0843	0.0181	0.1348	3.2e-6
804	GCST90274797	rs7855466	136121303	T	C	0.0861	0.0169	0.1723	3.49e-7
805	GCST90274797	rs192325200	71477178	A	G	-0.2327	0.0505	0.9827	4.07e-6
806	GCST90274797	rs6584485	103937244	T	C	0.0743	0.0161	0.8362	3.93e-6
807	GCST90274797	rs1605333	58388232	C	G	-0.0601	0.0124	0.6484	1.25e-6
808	GCST90274797	rs55780441	13209083	T	C	0.1783	0.0348	0.9674	3e-7
809	GCST90274797	rs117883662	49553051	C	G	-0.4295	0.0907	0.9904	2.19e-6
810	GCST90274797	rs149156511	39437913	A	G	0.2066	0.0444	0.0323	3.27e-6
811	GCST90274797	rs75710908	34510084	A	G	0.1586	0.0341	0.9665	3.3e-6
812	GCST90274797	rs6517157	34634808	T	C	0.1509	0.0251	0.9258	1.83e-9
813	GCST90274797	rs2266590	34659396	A	G	-0.4105	0.0108	0.5426	4.06000000776829e-293
814	GCST90274798	rs6750065	64889908	T	C	0.0628	0.0134	0.7333	2.78e-6
815	GCST90274798	rs149993822	112046960	T	C	0.0984	0.0194	0.1662	3.93e-7
816	GCST90274798	rs11130215	5026008	A	G	-0.1009	0.0151	0.8154	2.36e-11
817	GCST90274798	rs148549227	171348710	T	C	0.1088	0.0228	0.0889	1.82e-6
818	GCST90274798	rs9815073	188115682	A	C	0.2861	0.013	0.3539	2.4299999999999996e-107
819	GCST90274798	rs5014495	190527932	T	C	0.207	0.0442	0.0363	2.82e-6
820	GCST90274798	rs144850787	158693364	T	G	0.3161	0.056	0.9869	1.66e-8
821	GCST90274798	rs4244437	158773117	A	G	0.4912	0.0121	0.6981	0
822	GCST90274798	rs17056751	158852200	A	G	0.1694	0.0325	0.9592	1.87e-7
823	GCST90274798	rs17722688	158907737	T	C	-0.0857	0.0131	0.7246	6.07e-11
824	GCST90274798	rs3130510	31154493	A	G	0.1155	0.014	0.2275	1.58e-16
825	GCST90274798	rs6968201	6408796	T	G	-0.0622	0.0119	0.5425	1.72e-7
826	GCST90274798	rs117888068	4597842	T	C	0.219	0.0472	0.9787	3.49e-6
827	GCST90274798	rs780679	73114509	T	C	-0.0695	0.0139	0.2389	5.73e-7
828	GCST90274798	rs201503938	94215014	CTTGA	C	-0.1064	0.0219	0.1117	1.18e-6
829	GCST90274798	rs11039216	47406592	T	C	0.0588	0.0116	0.5207	4e-7
830	GCST90274798	rs539598	96026074	T	C	-0.0672	0.0129	0.2822	1.9e-7
831	GCST90274798	rs72993671	115767583	A	G	-0.204	0.0435	0.0216	2.74e-6
832	GCST90274798	rs1398590	17314071	A	G	-0.197	0.0363	0.0298	5.73e-8
833	GCST90274798	rs705705	56435504	C	G	0.0785	0.0133	0.323	3.59e-9
834	GCST90274798	rs3184504	111884608	T	C	0.1332	0.0131	0.4766	2.76e-24
835	GCST90274798	rs516978	121197553	C	G	0.0721	0.0122	0.3473	3.42e-9
836	GCST90274798	rs76428106	28604007	T	C	-0.3406	0.0535	0.9832	1.94e-10
837	GCST90274798	rs1950897	68760141	T	C	0.0798	0.0128	0.7151	4.54e-10
838	GCST90274798	rs12588969	103230758	C	G	-0.1297	0.0127	0.6875	1.74e-24
839	GCST90274798	rs8026767	80260554	A	G	-0.0743	0.0132	0.2595	1.81e-8
840	GCST90274798	rs9965402	26624891	A	G	0.0918	0.0201	0.9081	4.94e-6
841	GCST90274798	rs73416208	37881211	A	G	-0.1477	0.0246	0.0654	1.92e-9
842	GCST90274799	rs10917637	162878651	A	G	0.0692	0.0136	0.3447	3.61e-7
843	GCST90274799	rs9881117	123702960	A	G	-0.0656	0.0141	0.3094	3.28e-6
844	GCST90274799	rs10446322	143068250	A	G	0.064	0.0132	0.3961	1.24e-6
845	GCST90274799	rs13119159	40938582	A	G	0.0739	0.0132	0.4958	2.16e-8
846	GCST90274799	rs183684201	9974643	C	G	-0.2968	0.0628	0.9858	2.29e-6
847	GCST90274799	rs149979178	61999529	A	G	0.1832	0.039	0.9229	2.63e-6
848	GCST90274799	rs76219628	154418309	A	G	0.169	0.0357	0.0397	2.2e-6
849	GCST90274799	rs11251952	3623961	A	G	-0.1845	0.0397	0.0751	3.36e-6
850	GCST90274799	rs12146346	53942324	T	G	0.0734	0.0155	0.3902	2.19e-6
851	GCST90274799	rs10893042	123332970	C	G	-0.0702	0.015	0.6744	2.87e-6
852	GCST90274799	rs141726773	41810092	T	C	0.2093	0.0446	0.9682	2.69e-6
853	GCST90274799	rs55924857	57830694	T	C	-0.0934	0.0183	0.8535	3.33e-7
854	GCST90274799	rs59235092	79977921	A	G	0.2122	0.0439	0.0274	1.34e-6
855	GCST90274800	rs56240706	20169693	A	T	0.0919	0.0193	0.8082	1.92e-6
856	GCST90274800	rs6845172	140657353	C	G	0.0778	0.0162	0.8203	1.57e-6
857	GCST90274800	rs9270551	32560501	A	G	0.0749	0.0153	0.7077	9.81e-7
858	GCST90274800	rs117428573	27696981	A	C	-0.3132	0.0684	0.0119	4.67e-6
859	GCST90274800	rs151041734	79506727	T	C	-0.3825	0.0746	0.0139	2.94e-7
860	GCST90274800	rs10125254	1673918	A	C	0.0651	0.0138	0.5937	2.39e-6
861	GCST90274800	rs649129	136154304	T	C	-0.0726	0.0158	0.2166	4.33e-6
862	GCST90274800	rs12570881	5815194	A	T	-0.0867	0.0174	0.8028	6.27e-7
863	GCST90274800	rs2228059	6002368	T	G	0.3692	0.0127	0.5146	8.39e-186
864	GCST90274800	rs7898286	6009462	T	G	-0.1967	0.0135	0.3975	4.34e-48
865	GCST90274800	rs145793996	37594094	A	G	-0.2278	0.0492	0.9801	3.66e-6
866	GCST90274800	rs7137828	111932800	T	C	-0.0748	0.0133	0.5243	1.87e-8
867	GCST90274800	rs200144408	86567756	T	TG	-0.0682	0.0147	0.595	3.49e-6
868	GCST90274800	rs117046642	94729209	A	T	-0.0849	0.017	0.4367	5.91e-7
869	GCST90274800	rs4459616	12175379	T	C	0.14	0.0294	0.0658	1.92e-6
870	GCST90274800	rs192538756	2629394	A	T	0.1159	0.0241	0.8743	1.52e-6
871	GCST90274800	rs117484888	15303777	A	G	0.3794	0.0799	0.0158	2.05e-6
872	GCST90274800	rs2836464	39896592	A	G	0.0796	0.0169	0.8384	2.48e-6
873	GCST90274801	rs33998516	96622380	A	C	-0.0802	0.0164	0.7781	1.01e-6
874	GCST90274801	rs75788494	13468626	T	C	-0.2432	0.0525	0.021	3.61e-6
875	GCST90274801	rs115193412	63484616	T	C	0.1688	0.0349	0.0418	1.32e-6
876	GCST90274801	rs17448036	189579511	A	G	-0.0585	0.0128	0.5609	4.87e-6
877	GCST90274801	rs41270871	32628224	A	T	0.0923	0.0189	0.221	1.04e-6
878	GCST90274801	rs28852438	6380998	A	G	-0.068	0.0148	0.2897	4.34e-6
879	GCST90274801	rs1462017	70106392	C	G	-0.0893	0.017	0.1776	1.5e-7
880	GCST90274801	rs77529534	27215497	T	C	-0.1279	0.0272	0.9323	2.57e-6
881	GCST90274801	rs79982350	31560030	C	G	-0.1467	0.0295	0.0555	6.6e-7
882	GCST90274801	rs4877075	91976386	A	G	0.0908	0.0192	0.1411	2.25e-6
883	GCST90274801	rs34557923	67955765	T	G	0.2446	0.0517	0.9819	2.23e-6
884	GCST90274801	rs77595989	118130693	T	G	0.1696	0.0371	0.9648	4.84e-6
885	GCST90274801	rs12599620	8011846	T	C	-0.0726	0.0153	0.7391	2.08e-6
886	GCST90274801	rs2429911	2272057	T	C	0.2309	0.0486	0.0251	2.02e-6
887	GCST90274801	rs2693361	43658721	T	G	0.0884	0.0185	0.517	1.77e-6
888	GCST90274802	rs114882743	176930254	A	T	-0.3259	0.0548	0.9804	2.73e-9
889	GCST90274802	rs12092228	242536005	T	G	0.1508	0.0327	0.0512	4e-6
890	GCST90274802	rs77654242	136675328	T	G	-0.2174	0.0469	0.9707	3.56e-6
891	GCST90274802	rs149756404	239715033	A	C	-0.2749	0.0524	0.9809	1.55e-7
892	GCST90274802	rs1072074	24758319	A	G	-0.0649	0.0141	0.5847	4.17e-6
893	GCST90274802	rs11931996	152291909	T	C	-0.1219	0.0262	0.9068	3.28e-6
894	GCST90274802	rs59356989	107423766	A	G	-0.0882	0.0177	0.8432	6.26e-7
895	GCST90274802	rs75246422	174179760	T	C	-0.0951	0.0201	0.1233	2.23e-6
896	GCST90274802	rs72815428	174836306	T	C	-0.1673	0.0366	0.0423	4.85e-6
897	GCST90274802	rs2814092	66547346	C	G	0.0624	0.0135	0.6437	3.8e-6
898	GCST90274802	rs1920106	21240100	T	C	0.0633	0.0132	0.3948	1.62e-6
899	GCST90274802	rs199658824	52739413	T	TG	-0.2362	0.0468	0.9733	4.49e-7
900	GCST90274802	rs10870773	44396409	A	G	-0.0816	0.0171	0.8025	1.82e-6
901	GCST90274802	rs12863903	96638651	T	C	-0.0857	0.018	0.1597	1.93e-6
902	GCST90274802	rs8015296	92763907	C	G	-0.1162	0.0253	0.0991	4.37e-6
903	GCST90274802	rs12895022	102333234	T	C	0.1091	0.0236	0.0906	3.78e-6
904	GCST90274802	rs39779	8393906	C	G	0.1077	0.0227	0.1032	2.09e-6
905	GCST90274802	rs12445031	76626873	C	G	-0.09	0.0195	0.1382	3.92e-6
906	GCST90274802	rs17700884	88684495	T	G	-0.105	0.0136	0.3783	1.16e-14
907	GCST90274803	rs385076	32489851	T	C	-0.1857	0.0123	0.3734	1.68e-51
908	GCST90274803	rs12711729	126751021	T	C	-0.0702	0.0153	0.7336	4.47e-6
909	GCST90274803	rs139760701	115001900	A	T	-0.3049	0.0604	0.989	4.46e-7
910	GCST90274803	rs12648080	121893301	A	G	0.072	0.0146	0.8077	8.16e-7
911	GCST90274803	rs17229943	68682536	A	C	-0.16	0.0267	0.9351	2.07e-9
912	GCST90274803	rs4140444	38300402	A	G	0.2157	0.0461	0.0204	2.88e-6
913	GCST90274803	rs7755771	158786921	T	C	-0.0861	0.0181	0.2688	1.97e-6
914	GCST90274803	rs12201187	162785078	A	T	0.0676	0.0138	0.2767	9.65e-7
915	GCST90274803	rs67424072	11104167	T	G	-0.082	0.0165	0.8341	6.71e-7
916	GCST90274803	rs56836641	155637974	T	C	-0.163	0.0301	0.0477	6.12e-8
917	GCST90274803	rs12681624	144606172	C	G	-0.0935	0.0157	0.8179	2.59e-9
918	GCST90274803	rs112338272	20069041	A	C	-0.1954	0.0425	0.0236	4.27e-6
919	GCST90274803	rs11605127	268430	C	G	-0.0629	0.0137	0.7543	4.41e-6
920	GCST90274803	rs55858715	86685696	T	G	-0.117	0.0254	0.0649	4.1e-6
921	GCST90274803	rs60235102	105060888	T	C	0.1154	0.0225	0.9237	2.91e-7
922	GCST90274803	rs5744249	112025306	A	C	0.2039	0.0135	0.7618	1.53e-51
923	GCST90274803	rs35495214	112433719	T	C	0.1374	0.0291	0.0465	2.34e-6
924	GCST90274803	rs148504635	54161464	A	C	0.2532	0.0525	0.9857	1.42e-6
925	GCST90274803	rs113552426	84730435	C	G	-0.278	0.0581	0.9792	1.71e-6
926	GCST90274803	rs77994606	28763724	A	G	-0.2314	0.0472	0.9814	9.46e-7
927	GCST90274803	rs2108621	5344989	T	C	0.0581	0.0126	0.3565	4.01e-6
928	GCST90274803	rs1403742	51289816	A	T	-0.0567	0.0124	0.371	4.82e-6
929	GCST90274804	rs7512350	15404794	A	G	0.0921	0.0201	0.1213	4.6e-6
930	GCST90274804	rs78714574	102637685	C	G	0.4727	0.0474	0.0198	2.0099999999999997e-23
931	GCST90274804	rs140698681	102843538	CTTTTG	C	-0.2417	0.042	0.0263	8.68e-9
932	GCST90274804	rs951774	102912664	A	C	0.5719	0.0148	0.1798	0
933	GCST90274804	rs75366565	103166288	T	C	-0.401	0.0142	0.1988	1.9199999999999998e-175
934	GCST90274804	rs2732865	103401780	A	C	0.3635	0.0303	0.0405	3.6999999999999995e-33
935	GCST90274804	rs113070302	103454352	T	G	-0.1397	0.0284	0.0535	8.7e-7
936	GCST90274804	rs7642750	10580281	A	C	0.0935	0.02	0.8764	2.94e-6
937	GCST90274804	rs35021151	58414784	A	G	-0.1646	0.0342	0.0317	1.49e-6
938	GCST90274804	rs62257659	79589418	A	G	-0.2015	0.042	0.9745	1.61e-6
939	GCST90274804	rs78199195	146882115	A	G	-0.0956	0.0196	0.8928	1.07e-6
940	GCST90274804	rs78035061	801754	A	C	0.1039	0.0222	0.0787	2.87e-6
941	GCST90274804	rs117145942	29690677	A	G	-0.3006	0.0649	0.0131	3.63e-6
942	GCST90274804	rs80317525	47517191	A	G	0.1408	0.0299	0.0468	2.49e-6
943	GCST90274804	rs73176827	156048777	T	C	-0.1045	0.022	0.0762	2.03e-6
944	GCST90274804	rs144315890	102663032	A	ATATCTATC	-0.178	0.0377	0.9579	2.34e-6
945	GCST90274804	rs117195704	61379709	A	G	-0.1505	0.0313	0.0389	1.52e-6
946	GCST90274804	rs1760941	20930038	A	C	0.0657	0.0142	0.7591	3.71e-6
947	GCST90274804	rs28929474	94844947	T	C	0.2643	0.0445	0.0204	2.86e-9
948	GCST90274804	rs117599131	87926882	A	C	-0.1483	0.0317	0.0536	2.89e-6
949	GCST90274804	rs78357146	64305051	A	G	-0.3382	0.0378	0.9715	3.65e-19
950	GCST90274804	rs34174304	51193977	A	G	0.073	0.0149	0.8157	9.62e-7
951	GCST90274804	rs79097546	19662319	T	C	-0.2754	0.056	0.9865	8.75e-7
952	GCST90274804	rs116935210	34904594	A	G	0.2387	0.0512	0.9848	3.13e-6
953	GCST90274805	rs12047801	105113404	T	C	0.0783	0.0171	0.174	4.67e-6
954	GCST90274805	rs115494443	116784131	A	G	0.2658	0.0565	0.0186	2.55e-6
955	GCST90274805	rs115602471	170964850	T	C	0.2215	0.0469	0.0311	2.33e-6
956	GCST90274805	rs11759846	32586222	A	G	-0.3263	0.0266	0.0799	1.3599999999999999e-34
957	GCST90274805	rs9272305	32603879	A	C	-0.2444	0.0462	0.0316	1.22e-7
958	GCST90274805	rs13195317	32656094	T	C	-0.3251	0.0554	0.0358	4.4e-9
959	GCST90274805	rs10233998	89060931	T	G	0.131	0.0286	0.0604	4.64e-6
960	GCST90274805	rs16886503	89744017	A	T	0.2438	0.0524	0.9824	3.28e-6
961	GCST90274805	rs145501816	98540302	A	AAC	0.1696	0.0371	0.9558	4.84e-6
962	GCST90274805	rs523604	118755738	A	G	0.0754	0.0142	0.5264	1.1e-7
963	GCST90274805	rs7138689	103893494	T	G	0.0961	0.0208	0.8877	3.83e-6
964	GCST90274805	rs4767214	114539621	T	C	0.062	0.013	0.5326	1.85e-6
965	GCST90274805	rs117537822	32073614	T	C	0.2176	0.0439	0.9755	7.17e-7
966	GCST90274805	rs61098036	53509585	A	G	-0.0856	0.0187	0.8232	4.7e-6
967	GCST90274805	rs11878153	308555	A	G	0.1116	0.0221	0.9015	4.42e-7
968	GCST90274806	rs79419497	192579384	A	G	0.2016	0.0424	0.9733	1.99e-6
969	GCST90274806	rs142641125	12396234	T	C	0.2095	0.0419	0.0287	5.73e-7
970	GCST90274806	rs77853517	64865615	T	C	-0.1048	0.0217	0.8961	1.37e-6
971	GCST90274806	rs7638939	125991040	A	T	0.0854	0.0174	0.8293	9.2e-7
972	GCST90274806	rs75739108	137247468	T	C	0.1737	0.038	0.039	4.85e-6
973	GCST90274806	rs79925007	34713434	T	G	0.1176	0.0255	0.9036	3.99e-6
974	GCST90274806	rs6535212	138235156	T	G	-0.0646	0.0139	0.6861	3.36e-6
975	GCST90274806	rs4703508	35188802	T	C	-0.1216	0.026	0.9334	2.91e-6
976	GCST90274806	rs11141276	88777064	T	C	0.1434	0.0306	0.0611	2.78e-6
977	GCST90274806	rs74852566	2293803	T	G	-0.1999	0.0431	0.0244	3.52e-6
978	GCST90274806	rs10996419	67202938	T	C	-0.1222	0.0259	0.9188	2.38e-6
979	GCST90274806	rs77832761	85868678	A	G	0.1922	0.0414	0.0318	3.44e-6
980	GCST90274806	rs145516501	95200973	CA	C	-0.2759	0.053900000000000003	0.0229	3.08e-7
981	GCST90274806	rs144129701	55563894	C	G	-0.2699	0.0576	0.9727	2.79e-6
982	GCST90274806	rs36006983	77431739	T	C	-0.0728	0.0153	0.7384	1.95e-6
983	GCST90274806	rs28515912	103299	A	C	-0.0723	0.0149	0.6969	1.22e-6
984	GCST90274806	rs35252272	73558213	G	GT	-0.081	0.0177	0.7096	4.73e-6
985	GCST90274806	rs35266089	55506516	T	TA	-0.1007	0.0197	0.222	3.19e-7
986	GCST90274807	rs72633862	9746065	T	G	-0.1722	0.0376	0.0444	4.65e-6
987	GCST90274807	rs114363239	41433965	T	C	-0.2372	0.0487	0.0189	1.11e-6
988	GCST90274807	rs114209791	52215130	A	G	-0.2134	0.046	0.9756	3.5e-6
989	GCST90274807	rs146918864	141913966	T	C	-0.2551	0.0515	0.0228	7.29e-7
990	GCST90274807	rs12498781	133183457	A	G	0.0635	0.0137	0.3202	3.57e-6
991	GCST90274807	rs143181662	17753237	T	C	0.0719	0.0156	0.5043	4.05e-6
992	GCST90274807	rs6952803	54991055	A	G	0.2776	0.0597	0.9804	3.32e-6
993	GCST90274807	rs138771212	68839107	A	G	-0.3596	0.0778	0.9909	3.8e-6
994	GCST90274807	rs188205021	100596026	T	C	-0.222	0.0427	0.0255	2e-7
995	GCST90274807	rs72659995	21169862	T	C	-0.1232	0.0267	0.9142	3.95e-6
996	GCST90274807	rs28542561	23769949	T	C	-0.1753	0.0372	0.965	2.45e-6
997	GCST90274807	rs117977288	80689313	T	G	-0.1546	0.0316	0.9553	9.96e-7
998	GCST90274807	rs11432579	58431552	G	GTT	0.3109	0.0641	0.9851	1.23e-6
999	GCST90274808	rs28846828	153082810	T	C	-0.0765	0.0154	0.4228	6.78e-7
1000	GCST90274808	rs12138611	168180874	C	G	0.119	0.0256	0.1039	3.34e-6
1001	GCST90274808	rs143067549	46131995	T	C	-0.4166	0.091	0.0114	4.69e-6
1002	GCST90274808	rs59446445	154577444	A	G	0.1741	0.038	0.0321	4.61e-6
1003	GCST90274808	rs6920753	158071161	A	G	-0.0664	0.0144	0.704	4.01e-6
1004	GCST90274808	rs113563938	12560554	A	T	0.3176	0.0676	0.9871	2.62e-6
1005	GCST90274808	rs11987533	35154239	A	G	0.1171	0.0198	0.1374	3.34e-9
1006	GCST90274808	rs12056343	79840734	T	G	-0.0761	0.0166	0.7494	4.55e-6
1007	GCST90274808	rs113153423	139987300	A	G	0.1913	0.0407	0.972	2.6e-6
1008	GCST90274808	rs72785422	14288564	T	C	0.0897	0.0195	0.8313	4.22e-6
1009	GCST90274808	rs149111746	59389022	A	G	0.2357	0.0511	0.0208	3.98e-6
1010	GCST90274809	rs78594373	85320044	T	C	-0.1271	0.0273	0.0671	3.23e-6
1011	GCST90274809	rs1473089	26143082	A	C	0.2679	0.0561	0.0253	1.79e-6
1012	GCST90274809	rs75590335	157031745	A	G	0.1722	0.037	0.0376	3.25e-6
1013	GCST90274809	rs79229049	81154741	A	T	-0.2102	0.0412	0.9695	3.36e-7
1014	GCST90274809	rs56282088	81502336	A	G	0.2815	0.0571	0.0165	8.23e-7
1015	GCST90274809	rs13257574	87485765	T	C	0.2714	0.0584	0.0167	3.36e-6
1016	GCST90274809	rs3181361	117667449	T	C	0.27	0.0582	0.0163	3.5e-6
1017	GCST90274809	rs12240324	44669337	A	G	0.2203	0.047	0.9713	2.77e-6
1018	GCST90274809	rs148579602	71011969	T	TA	0.0784	0.017	0.6334	3.99e-6
1019	GCST90274809	rs17256492	62394907	T	C	-0.0751	0.0162	0.7694	3.56e-6
1020	GCST90274809	rs7158900	94197473	A	G	-0.0674	0.0138	0.6092	1.04e-6
1021	GCST90274809	rs4811167	50001752	T	C	0.0632	0.0134	0.5504	2.4e-6
1022	GCST90274809	rs117263973	42295154	A	G	0.3467	0.0752	0.0109	4.02e-6
1023	GCST90274810	rs116790447	18931322	T	C	0.1729	0.0371	0.0521	3.16e-6
1024	GCST90274810	rs199770642	153060770	A	T	0.0762	0.0162	0.4768	2.55e-6
1025	GCST90274810	rs36183478	236592040	T	C	0.0815	0.0172	0.4915	2.15e-6
1026	GCST90274810	rs2341294	149232308	A	G	-0.1318	0.028	0.0716	2.51e-6
1027	GCST90274810	rs145295031	9959098	A	T	0.3063	0.0647	0.014	2.2e-6
1028	GCST90274810	rs167018	155623090	A	G	0.0657	0.0136	0.4443	1.36e-6
1029	GCST90274810	rs11256610	6122343	A	G	0.3005	0.0641	0.0145	2.76e-6
1030	GCST90274810	rs71445573	112829103	CAT	C	0.081	0.0167	0.4923	1.23e-6
1031	GCST90274810	rs7401175	86024172	A	T	0.0892	0.0195	0.2392	4.78e-6
1032	GCST90274810	rs117613902	97741799	A	G	-0.3	0.0657	0.9862	4.97e-6
1033	GCST90274810	rs60306270	49575164	A	G	-0.0886	0.0191	0.1398	3.51e-6
1034	GCST90274810	rs143986178	26067535	A	G	0.2969	0.0644	0.0144	4.02e-6
1035	GCST90274810	rs73169406	48661109	A	G	0.111	0.0207	0.1327	8.22e-8
1036	GCST90274811	rs13001788	31896839	T	C	0.2769	0.0557	0.9745	6.65e-7
1037	GCST90274811	rs115890206	171243489	A	G	0.232	0.0502	0.9786	3.81e-6
1038	GCST90274811	rs17549820	108118301	T	C	0.0631	0.0129	0.5622	1e-6
1039	GCST90274811	rs116007066	136755243	A	G	-0.2101	0.0441	0.025	1.9e-6
1040	GCST90274811	rs199629395	22599432	T	TA	-0.2288	0.0454	0.9611	4.66e-7
1041	GCST90274811	rs9321271	131393771	A	C	-0.157	0.0325	0.9549	1.36e-6
1042	GCST90274811	rs1472270	98121843	C	G	0.0704	0.0144	0.346	1.01e-6
1043	GCST90274811	rs34246740	36198233	T	C	-0.0721	0.0156	0.2619	3.8e-6
1044	GCST90274811	rs141460846	40470032	T	C	-0.2471	0.0535	0.9783	3.86e-6
1045	GCST90274811	rs56353341	13099229	T	C	-0.0984	0.021	0.7599	2.79e-6
1046	GCST90274811	rs2157876	111592380	T	G	-0.1133	0.0239	0.0879	2.13e-6
1047	GCST90274811	rs11630708	84665328	T	C	-0.2102	0.0443	0.9766	2.09e-6
1048	GCST90274811	rs9921181	80775714	A	G	-0.0606	0.0128	0.4465	2.2e-6
1049	GCST90274811	rs117538197	4507431	T	C	0.1213	0.0261	0.0695	3.36e-6
1050	GCST90274812	rs34648588	168518584	T	TA	-0.0863	0.0187	0.2972	3.93e-6
1051	GCST90274812	rs35370544	189492967	T	G	0.1741	0.0364	0.047	1.73e-6
1052	GCST90274812	rs7742625	38719850	C	G	0.0691	0.0148	0.6997	3.03e-6
1053	GCST90274812	rs77792454	156872261	T	C	-0.1166	0.0255	0.1064	4.82e-6
1054	GCST90274812	rs17149396	24423445	C	G	0.1833	0.04	0.0307	4.59e-6
1055	GCST90274812	rs66755903	87995921	A	G	-0.0752	0.0162	0.2321	3.45e-6
1056	GCST90274812	rs62556318	21663051	C	G	0.1308	0.0277	0.9172	2.34e-6
1057	GCST90274812	rs78455659	96439814	A	G	0.1259	0.0273	0.9273	3.99e-6
1058	GCST90274812	rs8042883	66970271	T	C	-0.0681	0.0135	0.5496	4.55e-7
1059	GCST90274812	rs13336496	79491576	A	C	0.0936	0.0203	0.8755	4.01e-6
1060	GCST90274812	rs112495884	73359115	A	G	0.3432	0.0748	0.0112	4.47e-6
1061	GCST90274812	rs10415966	14299739	A	C	-0.1184	0.0233	0.1177	3.74e-7
1062	GCST90274812	rs1013434	40484010	T	C	-0.0732	0.0158	0.2201	3.61e-6
1063	GCST90274813	rs10910814	145427960	C	G	0.1919	0.0417	0.0407	4.19e-6
1064	GCST90274813	rs2502347	243071390	T	C	-0.077	0.0167	0.2195	4.01e-6
1065	GCST90274813	rs13418255	107668175	A	G	0.0701	0.0153	0.7233	4.61e-6
1066	GCST90274813	rs13130198	40156881	A	G	-0.0773	0.0159	0.2374	1.16e-6
1067	GCST90274813	rs6552795	185535085	T	G	0.0753	0.0157	0.482	1.62e-6
1068	GCST90274813	rs9270229	32556783	T	C	0.1212	0.0255	0.1501	2e-6
1069	GCST90274813	rs2766594	35764540	A	G	0.085	0.0179	0.5892	2.05e-6
1070	GCST90274813	rs11989681	22649912	A	G	0.0678	0.0136	0.5982	6.19e-7
1071	GCST90274813	rs4876407	119274249	T	G	-0.1391	0.0299	0.9451	3.28e-6
1072	GCST90274813	rs1490743	117036047	T	G	-0.1338	0.0278	0.0752	1.49e-6
1073	GCST90274813	rs75610895	6800809	T	C	-0.2354	0.045	0.0253	1.68e-7
1074	GCST90274813	rs116963481	34284406	A	G	0.2805	0.0592	0.9846	2.16e-6
1075	GCST90274813	rs12900168	79066932	A	G	0.0716	0.0152	0.4842	2.47e-6
1076	GCST90274814	rs114829303	37473314	T	C	0.1661	0.0361	0.0436	4.2e-6
1077	GCST90274814	rs17009223	208050360	A	G	-0.1169	0.0236	0.0881	7.29e-7
1078	GCST90274814	rs34639000	95530542	A	G	0.0765	0.0147	0.7289	1.95e-7
1079	GCST90274814	rs141941146	124474284	A	G	0.3833	0.0825	0.9859	3.38e-6
1080	GCST90274814	rs10988407	132281601	A	G	0.0777	0.0167	0.2002	3.28e-6
1081	GCST90274814	rs201464214	8132034	A	AT	-0.2449	0.048	0.9701	3.36e-7
1082	GCST90274814	rs4277106	10380223	A	G	-0.2747	0.0592	0.9858	3.48e-6
1083	GCST90274814	rs12864018	78234635	A	C	-0.2292	0.0499	0.0477	4.37e-6
1084	GCST90274814	rs7142197	93316119	A	G	-0.0924	0.0188	0.1442	8.88e-7
1085	GCST90274814	rs12592185	70546132	T	C	0.0838	0.0173	0.8068	1.27e-6
1086	GCST90274814	rs7193141	86933894	C	G	0.2407	0.0521	0.0351	3.84e-6
1087	GCST90274814	rs62069649	59402478	A	G	0.2206	0.0482	0.0267	4.72e-6
1088	GCST90274814	rs132210	48143913	T	C	-0.0686	0.0141	0.3408	1.14e-6
1089	GCST90274815	rs2228145	154426970	A	C	-0.1684	0.0119	0.6128	1.83e-45
1090	GCST90274815	rs17486819	113871806	T	G	0.0975	0.0211	0.9152	3.82e-6
1091	GCST90274815	rs248536	141146747	T	G	-0.0671	0.0143	0.2276	2.7e-6
1092	GCST90274815	rs116457146	32578632	T	C	0.064	0.0131	0.2766	1.03e-6
1093	GCST90274815	rs10234370	28486167	T	C	0.0582	0.0127	0.6371	4.59e-6
1094	GCST90274815	rs187416244	76792340	T	C	-0.2244	0.0469	0.0182	1.71e-6
1095	GCST90274815	rs1346147	21260780	A	G	-0.0659	0.0135	0.7459	1.05e-6
1096	GCST90274815	rs10977774	954741	A	C	-0.3418	0.0701	0.9865	1.08e-6
1097	GCST90274815	rs185969953	68942611	T	G	-0.3427	0.0682	0.0105	5.04e-7
1098	GCST90274815	rs1642826	77078350	A	T	0.1165	0.0244	0.118	1.8e-6
1099	GCST90274816	rs77336315	97287518	A	C	0.2512	0.0531	0.9836	2.24e-6
1100	GCST90274816	rs56889120	174141356	A	G	0.097	0.021	0.8744	3.86e-6
1101	GCST90274816	rs74131483	194276216	A	G	0.1372	0.0274	0.9451	5.52e-7
1102	GCST90274816	rs11428073	167396150	CT	C	-0.2369	0.046	0.9552	2.6e-7
1103	GCST90274816	rs144728120	35502404	T	C	0.1495	0.0316	0.0436	2.23e-6
1104	GCST90274816	rs11742240	35881376	T	G	-0.0647	0.0131	0.2796	7.86e-7
1105	GCST90274816	rs1050152	131676320	T	C	-0.0651	0.0133	0.4122	9.84e-7
1106	GCST90274816	rs12699881	2401569	A	G	0.068	0.0138	0.2517	8.33e-7
1107	GCST90274816	rs144088095	79713753	G	GAGCCATGGCCGTA	-0.1694	0.0225	0.1	5.12e-14
1108	GCST90274816	rs1375955	106555039	T	G	0.0613	0.0121	0.4013	4.06e-7
1109	GCST90274816	rs7026771	133854336	A	G	0.0691	0.0148	0.5682	3.03e-6
1110	GCST90274816	rs12321566	97807415	A	G	0.0698	0.0139	0.237	5.12e-7
1111	GCST90274816	rs71203034	77616524	CTCCA	C	0.0751	0.0162	0.2556	3.56e-6
1112	GCST90274816	rs79072837	81321256	T	C	-0.136	0.028	0.0497	1.19e-6
1113	GCST90274816	rs10403201	14764810	A	G	-0.0584	0.0127	0.2923	4.26e-6
1114	GCST90274817	rs12075	159175354	A	G	0.0667	0.0116	0.5552	8.92e-9
1115	GCST90274817	rs144815207	233542010	T	C	0.3186	0.0622	0.9879	3.02e-7
1116	GCST90274817	rs6709159	108946178	A	G	0.0562	0.0117	0.4424	1.56e-6
1117	GCST90274817	rs146058124	233468903	G	GGC	0.1599	0.0328	0.9498	1.09e-6
1118	GCST90274817	rs13064825	16705058	T	C	0.056	0.012	0.4104	3.06e-6
1119	GCST90274817	rs1516478	76218188	T	C	0.1479	0.0322	0.0386	4.37e-6
1120	GCST90274817	rs141979722	172877373	T	C	0.2829	0.0608	0.0146	3.27e-6
1121	GCST90274817	rs199932878	73291057	CT	C	-0.239	0.0465	0.0364	2.75e-7
1122	GCST90274817	rs6446951	74574265	A	G	-0.1894	0.0241	0.0665	3.87e-15
1123	GCST90274817	rs972492	37903927	A	C	-0.0936	0.0184	0.1404	3.64e-7
1124	GCST90274817	rs12188297	120608739	A	T	-0.0755	0.0147	0.2006	2.81e-7
1125	GCST90274817	rs145125644	17688229	A	G	0.2687	0.0555	0.9866	1.29e-6
1126	GCST90274817	rs6585420	118629449	T	C	0.1545	0.0325	0.9598	2e-6
1127	GCST90274817	rs72633250	101649801	A	C	0.0574	0.0124	0.4025	3.67e-6
1128	GCST90274817	rs8069322	54450134	A	G	0.0668	0.0131	0.7222	3.41e-7
1129	GCST90274817	rs7216538	73572798	A	G	-0.1324	0.0279	0.0541	2.08e-6
1130	GCST90274817	rs34519991	12258051	T	C	0.0555	0.012	0.5073	3.75e-6
1131	GCST90274817	rs72886502	36692976	T	G	-0.3895	0.076	0.0095	2.98e-7
1132	GCST90274817	rs906401	73700336	T	C	0.0941	0.02	0.9034	2.54e-6
1133	GCST90274818	rs7570818	107310081	A	G	-0.0849	0.0183	0.8857	3.5e-6
1134	GCST90274818	rs11428073	167396150	CT	C	-0.2111	0.0461	0.9553	4.67e-6
1135	GCST90274818	rs141437550	124310529	T	TA	-0.1073	0.0225	0.906	1.85e-6
1136	GCST90274818	rs7656674	5793052	A	T	0.0626	0.0121	0.5957	2.3e-7
1137	GCST90274818	rs73112514	26142254	C	G	0.2053	0.0433	0.9689	2.12e-6
1138	GCST90274818	rs1921885	84952443	A	C	0.1265	0.0263	0.9391	1.51e-6
1139	GCST90274818	rs114152855	175537640	T	C	-0.299	0.0613	0.0112	1.07e-6
1140	GCST90274818	rs2631367	131705458	C	G	-0.0605	0.013	0.4529	3.26e-6
1141	GCST90274818	rs34992551	16406570	T	C	-0.0931	0.0199	0.1103	2.89e-6
1142	GCST90274818	rs143420877	51696312	T	C	0.1447	0.0303	0.0388	1.79e-6
1143	GCST90274818	rs7820135	68719454	T	C	-0.0747	0.0155	0.8321	1.44e-6
1144	GCST90274818	rs7013321	106593558	A	G	-0.0608	0.0121	0.4469	5.04e-7
1145	GCST90274818	rs183319799	87111083	T	G	0.2185	0.0461	0.0182	2.14e-6
1146	GCST90274818	rs10508556	18285342	T	C	0.0523	0.0114	0.4627	4.48e-6
1147	GCST90274818	rs34536806	95274487	T	G	0.0989	0.021	0.9023	2.48e-6
1148	GCST90274818	rs144834546	24809427	T	C	-0.2662	0.0526	0.0227	4.17e-7
1149	GCST90274818	rs60821320	95312882	A	C	-0.1083	0.0232	0.0779	3.04e-6
1150	GCST90274818	rs151241327	38436952	A	AT	0.1563	0.0336	0.9531	3.29e-6
1151	GCST90274818	rs149458216	48902293	A	C	-0.2301	0.0472	0.0182	1.09e-6
1152	GCST90274818	rs10403201	14764810	A	G	-0.0597	0.0125	0.292	1.79e-6
1153	GCST90274818	rs73045256	41811072	A	G	-0.1921	0.0276	0.9378	3.4e-12
1154	GCST90274818	rs1800472	41847860	A	G	-0.4623	0.0335	0.0345	2.55e-43
1155	GCST90274818	rs7247630	41981195	T	C	0.1378	0.0271	0.0525	3.68e-7
1156	GCST90274818	rs2281119	45002724	T	C	-0.0873	0.019	0.1204	4.33e-6
1157	GCST90274819	rs11127419	3091471	T	C	0.0707	0.0153	0.3559	3.82e-6
1158	GCST90274819	rs80092539	46125903	A	T	0.0993	0.0213	0.8758	3.13e-6
1159	GCST90274819	rs825264	222585468	A	G	-0.2119	0.0453	0.0321	2.9e-6
1160	GCST90274819	rs116794364	224292526	C	G	-0.3015	0.0631	0.9851	1.77e-6
1161	GCST90274819	rs145344087	58954742	C	G	0.2548	0.0556	0.021	4.59e-6
1162	GCST90274819	rs13264315	109432178	A	T	0.0757	0.0158	0.6575	1.66e-6
1163	GCST90274819	rs74992559	31490202	A	G	0.1725	0.0367	0.0351	2.6e-6
1164	GCST90274819	rs11608349	68026044	A	T	-0.3084	0.0661	0.0168	3.08e-6
1165	GCST90274819	rs234592	97087097	A	G	-0.0635	0.0136	0.5456	3.02e-6
1166	GCST90274819	rs34084384	29777590	A	AT	0.1331	0.0291	0.1302	4.79e-6
1167	GCST90274819	rs7225483	28341679	T	G	0.0671	0.0143	0.486	2.7e-6
1168	GCST90274819	rs332426	6801966	A	G	0.112	0.0238	0.0899	2.53e-6
1169	GCST90274819	rs11883375	54851842	A	G	-0.1011	0.0197	0.1385	2.87e-7
1170	GCST90274820	rs12754806	238821453	A	G	0.0563	0.0122	0.4817	3.94e-6
1171	GCST90274820	rs3963364	12385357	A	C	-0.0951	0.0203	0.1784	2.8e-6
1172	GCST90274820	rs62258077	58363371	T	C	-0.063	0.013	0.6603	1.26e-6
1173	GCST90274820	rs9313148	6378192	C	G	-0.0824	0.0173	0.1414	1.91e-6
1174	GCST90274820	rs72730728	36424241	A	T	0.1414	0.0302	0.9403	2.84e-6
1175	GCST90274820	rs2289779	38527228	T	G	0.0788	0.0134	0.5419	4.09e-9
1176	GCST90274820	rs115938660	110784241	T	C	-0.2181	0.0467	0.0215	3.01e-6
1177	GCST90274820	rs778016	68918580	A	G	-0.0681	0.0145	0.2875	2.65e-6
1178	GCST90274820	rs73157388	79349730	T	C	-0.1306	0.0285	0.9229	4.6e-6
1179	GCST90274820	rs117117000	119917062	A	G	0.1586	0.0333	0.961	1.91e-6
1180	GCST90274820	rs635634	136155000	T	C	-0.2885	0.0153	0.1918	2.6100000000000002e-79
1181	GCST90274820	rs41307428	136336804	T	C	0.2027	0.0299	0.067	1.21e-11
1182	GCST90274820	rs1690678	27930818	A	C	0.0904	0.0192	0.1109	2.5e-6
1183	GCST90274820	rs4937122	126228659	T	G	0.1262	0.0248	0.9129	3.61e-7
1184	GCST90274820	rs72837682	7063650	T	C	-0.08	0.0172	0.7807	3.3e-6
1185	GCST90274820	rs141933232	36964094	A	G	-0.2724	0.0546	0.0169	6.07e-7
1186	GCST90274820	rs147006060	43780807	A	G	-0.2602	0.0566	0.0179	4.28e-6
1187	GCST90274820	rs6002001	41054967	A	G	0.6489	0.1417	0.0043	4.66e-6
1188	GCST90274821	rs35506192	21745996	A	AGT	-0.0862	0.0178	0.6817	1.28e-6
1189	GCST90274821	rs12075	159175354	A	G	0.1694	0.0113	0.5552	8.39e-51
1190	GCST90274821	rs4682862	42877413	A	G	0.0576	0.0122	0.6154	2.34e-6
1191	GCST90274821	rs1846616	46032441	A	T	0.0856	0.0119	0.362	6.33e-13
1192	GCST90274821	rs35728689	46390228	A	G	0.3004	0.0198	0.0959	5.439999999999999e-52
1193	GCST90274821	rs181998213	46519788	T	C	0.3723	0.0695	0.9872	8.47e-8
1194	GCST90274821	rs7619350	132269435	A	G	0.0986	0.0201	0.118	9.32e-7
1195	GCST90274821	rs149604038	185463545	C	G	-0.2813	0.0556	0.9851	4.21e-7
1196	GCST90274821	rs207311	19075878	T	C	0.0579	0.0126	0.6697	4.32e-6
1197	GCST90274821	rs148307902	2885014	A	G	0.2553	0.0538	0.0243	2.08e-6
1198	GCST90274821	rs146186562	20408729	T	G	-0.2293	0.0497	0.9789	3.96e-6
1199	GCST90274821	rs9942602	17977054	T	C	0.0618	0.0117	0.4922	1.28e-7
1200	GCST90274821	rs182599222	115072929	A	T	-0.4028	0.0864	0.991	3.13e-6
1201	GCST90274821	rs77344300	78838039	T	C	-0.1381	0.0293	0.0491	2.44e-6
1202	GCST90274821	rs117510656	87277670	T	C	-0.2587	0.0562	0.9806	4.16e-6
1203	GCST90274821	rs12367122	30998369	A	G	0.0739	0.0159	0.1756	3.35e-6
1204	GCST90274821	rs34292320	43553825	T	C	-0.0684	0.0134	0.2742	3.32e-7
1205	GCST90274821	rs34085806	91389656	CT	C	-0.0785	0.016	0.4529	9.28e-7
1206	GCST90274821	rs117265389	4938452	C	G	0.1734	0.0377	0.0256	4.24e-6
1207	GCST90274821	rs11870164	32567679	T	C	0.0751	0.013	0.2772	7.61e-9
1208	GCST90274821	rs190108694	75133468	A	G	-0.2084	0.0455	0.0286	4.64e-6
1209	GCST90274821	rs79697698	9086080	T	C	-0.348	0.0653	0.0136	9.86e-8
1210	GCST90274821	rs77128226	15213518	T	C	-0.1063	0.0218	0.0875	1.08e-6
1211	GCST90274821	rs117317477	21921920	T	G	-0.3227	0.0704	0.0125	4.57e-6
1212	GCST90274822	rs78743764	3301962	A	C	-0.2226	0.048	0.019	3.53e-6
1213	GCST90274822	rs12075	159175354	A	G	-0.0973	0.0116	0.5553	4.95e-17
1214	GCST90274822	rs6685547	224882124	A	G	0.1462	0.0289	0.0505	4.22e-7
1215	GCST90274822	rs7538845	238880980	C	G	0.0566	0.0122	0.6032	3.5e-6
1216	GCST90274822	rs79965992	43748079	A	G	0.1092	0.0233	0.0823	2.78e-6
1217	GCST90274822	rs138884871	47071457	T	C	0.2198	0.0473	0.0188	3.37e-6
1218	GCST90274822	rs407595	125099527	A	C	0.0697	0.0147	0.2073	2.12e-6
1219	GCST90274822	rs145516279	147351915	A	G	0.2225	0.048	0.979	3.56e-6
1220	GCST90274822	rs12523126	165649355	A	T	0.1121	0.0232	0.0746	1.35e-6
1221	GCST90274822	rs79567569	167056258	A	C	-0.3284	0.0669	0.9877	9.16e-7
1222	GCST90274822	rs4722985	30472091	T	C	-0.0626	0.0133	0.709	2.52e-6
1223	GCST90274822	rs181726805	95657986	A	G	-0.2479	0.0536	0.9838	3.75e-6
1224	GCST90274822	rs948962	76919478	A	C	0.0544	0.0119	0.4764	4.84e-6
1225	GCST90274822	rs75573205	101424282	C	G	0.1906	0.0408	0.976	2.99e-6
1226	GCST90274822	rs112168535	4704769	T	C	-0.1553	0.0316	0.9555	8.9e-7
1227	GCST90274822	rs9889517	4704175	A	G	0.0609	0.0121	0.4783	4.83e-7
1228	GCST90274822	rs55653410	32505814	A	T	-0.1736	0.0333	0.042	1.86e-7
1229	GCST90274822	rs41274294	32615171	T	C	0.8816	0.0356	0.9682	2.1899999999999998e-135
1230	GCST90274822	rs12451323	32634098	T	C	1.0249	0.0174	0.8839	0
1231	GCST90274822	rs144618566	32652307	T	C	0.5171	0.0538	0.0169	7.15e-22
1232	GCST90274822	rs72827004	32669907	C	G	0.2617	0.0317	0.0456	1.51e-16
1233	GCST90274822	rs62062305	32751484	T	G	0.0817	0.0168	0.8553	1.16e-6
1234	GCST90274822	rs35904471	76944702	T	C	0.0761	0.0165	0.2662	3.99e-6
1235	GCST90274822	rs80131163	31677370	A	G	0.1962	0.0399	0.9686	8.77e-7
1236	GCST90274822	rs75580960	2151761	T	C	-0.0904	0.0188	0.8703	1.52e-6
1237	GCST90274822	rs74350159	36741897	A	G	0.2798	0.0608	0.012	4.19e-6
1238	GCST90274823	rs481267	108717820	A	G	-0.0754	0.015	0.3263	4.99e-7
1239	GCST90274823	rs12075	159175354	A	G	-0.0899	0.013	0.5624	4.67e-12
1240	GCST90274823	rs12142504	192799485	T	C	0.0778	0.0166	0.6951	2.78e-6
1241	GCST90274823	rs147793446	201769310	A	G	0.1941	0.0413	0.0345	2.6e-6
1242	GCST90274823	rs146174820	68614232	A	G	0.2663	0.0547	0.0247	1.13e-6
1243	GCST90274823	rs2228467	42906116	T	C	-0.3169	0.0252	0.9268	2.88e-36
1244	GCST90274823	rs4146770	151048544	T	C	-0.0933	0.0165	0.7978	1.56e-8
1245	GCST90274823	rs11276535	177062154	T	C	-0.0849	0.0167	0.5118	3.7e-7
1246	GCST90274823	rs28667091	47682997	T	G	-0.0613	0.0133	0.4117	4.05e-6
1247	GCST90274823	rs182239847	144892144	T	G	-0.1716	0.0359	0.9096	1.75e-6
1248	GCST90274823	rs153473	150634915	C	G	-0.0638	0.0134	0.4563	1.92e-6
1249	GCST90274823	rs9968876	100087282	T	G	-0.1046	0.0221	0.8991	2.21e-6
1250	GCST90274823	rs139796674	110584352	A	G	0.2334	0.0492	0.0249	2.1e-6
1251	GCST90274823	rs74157668	121143312	T	C	0.1574	0.0343	0.0404	4.46e-6
1252	GCST90274823	rs148859911	42245173	A	G	0.1507	0.0328	0.05	4.34e-6
1253	GCST90274823	rs7116054	68891695	T	C	-0.0998	0.0179	0.1822	2.47e-8
1254	GCST90274823	rs7327202	58931726	C	G	-0.0969	0.0194	0.1497	5.89e-7
1255	GCST90274823	rs28439856	53643049	A	G	0.1646	0.0339	0.9169	1.2e-6
1256	GCST90274823	rs16947053	93092575	A	G	0.2264	0.0487	0.9779	3.34e-6
1257	GCST90274823	rs7213460	32522613	A	G	0.0942	0.0132	0.4161	9.58e-13
1258	GCST90274823	rs78848134	41126657	T	C	0.2441	0.0514	0.0198	2.04e-6
1259	GCST90274824	rs12075	159175354	A	G	0.189	0.0114	0.5553	9.89e-62
1260	GCST90274824	rs7612912	42910621	T	C	0.1281	0.012	0.6276	1.33e-26
1261	GCST90274824	rs55842014	46289113	A	G	-0.0638	0.0131	0.3598	1.11e-6
1262	GCST90274824	rs115511138	115566991	A	G	0.1956	0.042	0.9694	3.21e-6
1263	GCST90274824	rs62336911	176433708	T	C	0.1569	0.0332	0.0417	2.29e-6
1264	GCST90274824	rs74794857	22143588	T	C	0.0674	0.0139	0.4123	1.24e-6
1265	GCST90274824	rs2631360	131707429	A	G	0.0609	0.0131	0.5448	3.34e-6
1266	GCST90274824	rs144118870	31214807	A	G	0.1749	0.0368	0.963	2.01e-6
1267	GCST90274824	rs847767	40051588	A	G	0.077	0.0168	0.8533	4.58e-6
1268	GCST90274824	rs1120252	57282260	A	T	0.0873	0.019	0.5592	4.33e-6
1269	GCST90274824	rs2721961	116657911	T	G	-0.1201	0.0133	0.7293	1.72e-19
1270	GCST90274824	rs2497351	94520346	T	C	0.0668	0.0145	0.2018	4.09e-6
1271	GCST90274824	rs10140592	70451473	A	G	0.2704	0.0553	0.0209	1.01e-6
1272	GCST90274824	rs62055193	74410477	C	G	0.093	0.0196	0.2384	2.09e-6
1273	GCST90274824	rs61578494	32535620	C	G	-0.1675	0.0238	0.0674	1.95e-12
1274	GCST90274824	rs3917900	32587314	A	G	0.1557	0.012	0.6401	1.6999999999999998e-38
1275	GCST90274824	rs3136676	32683289	A	G	0.3903	0.0251	0.9384	1.6e-54
1276	GCST90274824	rs181250	56210459	T	C	-0.1032	0.0208	0.8805	6.99e-7
1277	GCST90274824	rs147505597	24468924	CT	C	0.2758	0.054	0.0226	3.27e-7
1278	GCST90274824	rs62201455	12689462	A	C	-0.2136	0.0451	0.9807	2.18e-6
1279	GCST90274824	rs926646	20023326	T	C	0.1432	0.0304	0.9545	2.47e-6
1280	GCST90274825	rs5743604	38801285	A	G	-0.0736	0.0135	0.7503	4.98e-8
1281	GCST90274825	rs2853926	31263051	A	G	-0.0608	0.0133	0.7392	4.84e-6
1282	GCST90274825	rs113448118	1108954	A	G	0.0818	0.0179	0.1528	4.88e-6
1283	GCST90274825	rs188443128	56763360	T	C	-0.0718	0.0151	0.4638	1.98e-6
1284	GCST90274825	rs1125560	67790676	T	C	-0.0644	0.0124	0.632	2.06e-7
1285	GCST90274825	rs7137828	111932800	T	C	-0.0837	0.0133	0.5247	3.11e-10
1286	GCST90274825	rs34563790	25660458	G	GA	-0.0636	0.0135	0.544	2.46e-6
1287	GCST90274825	rs9540456	66085374	A	G	0.0926	0.0181	0.8776	3.12e-7
1288	GCST90274825	rs78871521	4774017	T	C	0.1812	0.0371	0.0304	1.04e-6
1289	GCST90274825	rs1143687	81922813	T	C	-0.1229	0.024	0.0627	3.04e-7
1290	GCST90274825	rs677925	15741465	T	C	-0.0668	0.0143	0.7284	2.99e-6
1291	GCST90274825	rs56675286	34358060	A	C	-0.1806	0.0325	0.0383	2.75e-8
1292	GCST90274825	rs8951	34415720	T	C	-0.4102	0.0135	0.7695	8.62e-203
1293	GCST90274825	rs76522981	34450780	T	C	-0.1462	0.0253	0.076	7.53e-9
1294	GCST90274825	rs9911791	34820996	A	G	0.176	0.0162	0.8208	1.71e-27
1295	GCST90274825	rs2847249	12747235	T	C	-0.0621	0.0136	0.2605	4.97e-6
1296	GCST90274826	rs12141791	156419786	A	G	0.0859	0.013	0.6981	3.9e-11
1297	GCST90274826	rs35530760	237701780	G	GT	-0.0669	0.0144	0.317	3.39e-6
1298	GCST90274826	rs6717478	63657053	A	T	0.1548	0.0338	0.966	4.65e-6
1299	GCST90274826	rs2229629	75116527	A	G	-0.3153	0.0673	0.0135	2.8e-6
1300	GCST90274826	rs873675	64991445	T	C	0.1234	0.0234	0.0684	1.34e-7
1301	GCST90274826	rs188626385	120591120	T	C	-0.2509	0.053	0.0177	2.2e-6
1302	GCST90274826	rs4734879	106583124	A	G	0.1136	0.0137	0.7422	1.11e-16
1303	GCST90274826	rs10990535	99091009	T	C	0.0703	0.0135	0.253	1.91e-7
1304	GCST90274826	rs10978641	109554196	A	T	0.0649	0.014	0.7462	3.56e-6
1305	GCST90274826	rs141782294	102354473	A	G	0.3767	0.0445	0.9777	2.56e-17
1306	GCST90274826	rs77095316	102572180	T	G	-0.1416	0.0238	0.0705	2.69e-9
1307	GCST90274826	rs2155053	102604607	T	C	-0.3212	0.0264	0.9461	4.6799999999999996e-34
1308	GCST90274826	rs484915	102673248	A	T	-0.3517	0.0119	0.5613	5.7300000000000004e-192
1309	GCST90274826	rs116889819	102806398	A	G	-0.176	0.03	0.0455	4.45e-9
1310	GCST90274826	rs2926741	57098597	T	C	-0.0704	0.0126	0.3436	2.31e-8
1311	GCST90274826	rs12367368	83594043	T	G	0.0861	0.0186	0.1146	3.67e-6
1312	GCST90274826	rs7219205	4351312	A	G	0.0569	0.0121	0.5023	2.57e-6
1313	GCST90274826	rs11673125	14763748	T	C	-0.0585	0.0127	0.296	4.1e-6
1314	GCST90274827	rs12567824	159990022	A	C	0.07	0.0153	0.822	4.76e-6
1315	GCST90274827	rs1356799	140567666	T	G	-0.069	0.015	0.7974	4.22e-6
1316	GCST90274827	rs80346512	668045	A	G	-0.4022	0.0779	0.982	2.43e-7
1317	GCST90274827	rs181816009	31423412	A	G	-0.1769	0.0358	0.0368	7.76e-7
1318	GCST90274827	rs41285646	32551603	A	G	0.106	0.0208	0.2799	3.47e-7
1319	GCST90274827	rs112062276	134160498	T	G	0.1203	0.0249	0.0601	1.36e-6
1320	GCST90274827	rs137899039	73477880	T	TAC	0.0669	0.0145	0.301	3.95e-6
1321	GCST90274827	rs112327130	77953661	C	G	-0.2862	0.0608	0.0153	2.51e-6
1322	GCST90274827	rs72699188	6176871	C	G	-0.0931	0.0166	0.8507	2.04e-8
1323	GCST90274827	rs55804377	1063892	A	G	-0.2185	0.0469	0.0185	3.18e-6
1324	GCST90274827	rs11225354	102510046	T	C	0.2957	0.0181	0.879	5.38e-60
1325	GCST90274827	rs17860955	102649482	T	C	1.1371	0.047	0.983	2.5999999999999997e-129
1326	GCST90274827	rs17099622	102700352	A	G	-0.2064	0.0233	0.9296	8.12e-19
1327	GCST90274827	rs142915220	102881952	A	G	-0.3256	0.0494	0.9794	4.37e-11
1328	GCST90274827	rs201718957	29855732	T	TA	0.1535	0.0311	0.0581	7.99e-7
1329	GCST90274827	rs7966257	111251437	C	G	-0.0819	0.0178	0.1335	4.2e-6
1330	GCST90274827	rs3742926	33014869	T	C	-0.0912	0.0196	0.0978	3.27e-6
1331	GCST90274827	rs2584662	47470487	A	C	-0.0597	0.0122	0.585	9.91e-7
1332	GCST90274827	rs516316	49206145	C	G	0.1003	0.0117	0.4452	1.01e-17
1333	GCST90274827	rs113958571	20711695	A	G	-0.2315	0.0503	0.0188	4.18e-6
1334	GCST90274828	rs4360502	214886642	A	G	-0.0652	0.0141	0.3445	3.76e-6
1335	GCST90274828	rs62120726	15734798	A	G	0.0786	0.0172	0.8077	4.88e-6
1336	GCST90274828	rs908372	172434373	C	G	-0.0622	0.0136	0.3324	4.8e-6
1337	GCST90274828	rs76777800	73067086	T	C	0.3387	0.0738	0.0176	4.44e-6
1338	GCST90274828	rs143131035	43313220	T	C	-0.4361	0.0867	0.0118	4.91e-7
1339	GCST90274828	rs7712604	21508959	C	G	-0.0879	0.0176	0.6738	5.9e-7
1340	GCST90274828	rs29630	171026588	T	C	-0.074	0.0159	0.2493	3.25e-6
1341	GCST90274828	rs192427410	43185781	T	G	0.3743	0.0786	0.0252	1.92e-6
1342	GCST90274828	rs77216559	4475910	T	C	0.1667	0.034	0.958	9.44e-7
1343	GCST90274828	rs182274799	10358788	A	G	0.1565	0.031	0.0646	4.46e-7
1344	GCST90274828	rs4753678	95201232	A	G	0.087	0.0178	0.5434	1.02e-6
1345	GCST90274828	rs35808217	64661011	T	TTTC	-0.0786	0.0171	0.6	4.3e-6
1346	GCST90274828	rs8033310	24046105	T	C	0.1332	0.0286	0.9133	3.2e-6
1347	GCST90274828	rs7202385	26080883	A	T	0.0746	0.0157	0.6725	2.02e-6
1348	GCST90274828	rs10412462	14691684	A	C	-0.1731	0.0366	0.0363	2.25e-6
1349	GCST90274828	rs113580784	55469957	A	G	-0.2288	0.0495	0.0208	3.8e-6
1350	GCST90274829	rs145686993	46306174	C	G	-0.2464	0.053900000000000003	0.0161	4.84e-6
1351	GCST90274829	rs79759094	7533099	A	G	-0.1163	0.0251	0.0638	3.6e-6
1352	GCST90274829	rs2034246	114451587	A	C	0.0582	0.012	0.5677	1.23e-6
1353	GCST90274829	rs3218587	111688927	A	G	0.1364	0.0294	0.0429	3.49e-6
1354	GCST90274829	rs112418830	151293888	T	C	0.1366	0.0263	0.0567	2.06e-7
1355	GCST90274829	rs2107473	8762956	A	G	-0.2393	0.0507	0.0175	2.36e-6
1356	GCST90274829	rs17537796	40026172	A	C	-0.2571	0.0553	0.9866	3.33e-6
1357	GCST90274829	rs73166403	152298228	T	C	-0.092	0.02	0.1114	4.22e-6
1358	GCST90274829	rs72652073	72031901	C	G	0.058	0.0125	0.3811	3.48e-6
1359	GCST90274829	rs10780690	87478172	T	G	0.0557	0.012	0.5265	3.46e-6
1360	GCST90274829	rs146532158	115833862	T	C	-0.1859	0.0386	0.0249	1.46e-6
1361	GCST90274829	rs5788498	123227146	T	TC	0.0661	0.0142	0.582	3.24e-6
1362	GCST90274829	rs11225042	101727684	A	C	-0.0973	0.0203	0.8737	1.64e-6
1363	GCST90274829	rs2846299	123375056	A	G	0.0582	0.0125	0.3022	3.22e-6
1364	GCST90274829	rs58399805	5680104	A	T	0.1106	0.022	0.0799	4.98e-7
1365	GCST90274829	rs28735437	88514855	C	G	-0.1168	0.0164	0.1435	1.06e-12
1366	GCST90274829	rs376150779	55310060	C	G	-0.0819	0.0172	0.7735	1.92e-6
1367	GCST90274829	rs11151953	72123860	C	G	0.0734	0.0124	0.5258	3.23e-9
1368	GCST90274829	rs5751454	43649715	T	C	0.1823	0.0398	0.0287	4.64e-6
1369	GCST90274830	rs114165349	27021913	C	G	-0.1948	0.034	0.0337	1.01e-8
1370	GCST90274830	rs56009454	40045085	T	G	-0.0637	0.0139	0.3753	4.59e-6
1371	GCST90274830	rs17600346	172223982	T	C	-0.1569	0.0299	0.9631	1.54e-7
1372	GCST90274830	rs28454196	32870458	C	G	-0.2242	0.0486	0.9758	3.97e-6
1373	GCST90274830	rs1230164	99986023	C	G	-0.0671	0.0129	0.7288	1.98e-7
1374	GCST90274830	rs192337992	130506773	A	G	-0.1555	0.0334	0.962	3.23e-6
1375	GCST90274830	rs144471361	134519823	T	C	0.3067	0.0628	0.0154	1.04e-6
1376	GCST90274830	rs6985207	8604423	A	C	0.0522	0.0114	0.5556	4.67e-6
1377	GCST90274830	rs9643126	119443927	C	G	0.0837	0.0146	0.4689	9.87e-9
1378	GCST90274830	rs2247769	120081031	T	C	-0.1705	0.0114	0.5577	1.42e-50
1379	GCST90274830	rs77507094	55029035	A	G	0.1965	0.0429	0.9791	4.64e-6
1380	GCST90274830	rs1437633	16272199	A	C	-0.079	0.0147	0.2072	7.69e-8
1381	GCST90274830	rs376613127	71789031	A	G	-0.2692	0.0568	0.0133	2.14e-6
1382	GCST90274830	rs74111611	85607051	T	C	-0.1471	0.0298	0.9603	7.96e-7
1383	GCST90274830	rs138557324	119984130	T	C	-0.2253	0.0473	0.0196	1.91e-6
1384	GCST90274830	rs61968587	109537182	A	G	-0.2671	0.0567	0.9843	2.47e-6
1385	GCST90274830	rs10142466	69271784	A	G	0.057	0.0109	0.49	1.7e-7
1386	GCST90274830	rs112635299	94838142	T	G	0.2618	0.0433	0.0205	1.48e-9
1387	GCST90274830	rs138408096	84250648	A	G	-0.2007	0.0423	0.0206	2.09e-6
1388	GCST90274830	rs704	26694861	A	G	-0.1404	0.0111	0.4726	1.14e-36
1389	GCST90274830	rs271665	47938521	T	C	-0.0672	0.0129	0.748	1.9e-7
1390	GCST90274830	rs9946923	76523646	T	C	0.172	0.0376	0.9707	4.77e-6
1391	GCST90274830	rs36100765	19233575	CA	C	-0.07	0.0151	0.6091	3.56e-6
1392	GCST90274831	rs7432752	155531845	A	G	0.0882	0.0167	0.5176	1.28e-7
1393	GCST90274831	rs9264931	31274196	T	C	-0.1048	0.0191	0.8812	4.09e-8
1394	GCST90274831	rs375087845	2649118	A	ATGTG	0.1106	0.0232	0.8575	1.87e-6
1395	GCST90274831	rs559651	41555366	T	C	-0.0594	0.0125	0.6496	2.01e-6
1396	GCST90274831	rs376277158	106546895	G	GT	0.3989	0.0801	0.988	6.36e-7
1397	GCST90274831	rs117867445	137876508	C	G	0.2926	0.0621	0.0172	2.46e-6
1398	GCST90274831	rs76275710	30032133	A	G	0.2665	0.0525	0.0176	3.85e-7
1399	GCST90274831	rs61897429	47424864	A	G	-0.0847	0.017	0.139	6.28e-7
1400	GCST90274831	rs2511241	72945341	T	C	0.177	0.0236	0.9163	6.38e-14
1401	GCST90274831	rs7102957	102334152	T	C	-0.0803	0.0173	0.8631	3.46e-6
1402	GCST90274831	rs653178	112007756	T	C	-0.0728	0.0132	0.5224	3.48e-8
1403	GCST90274831	rs111865607	88422929	T	C	-0.1077	0.0178	0.2079	1.44e-9
1404	GCST90274831	rs4779338	22508018	A	G	0.1274	0.0276	0.211	3.91e-6
1405	GCST90274831	rs3859189	38137033	A	G	0.1101	0.0117	0.5367	4.95e-21
1406	GCST90274831	rs116928468	75178814	A	G	-0.2566	0.0536	0.019	1.69e-6
1407	GCST90274831	rs80303768	42594678	A	G	-0.152	0.0327	0.0371	3.35e-6
1408	GCST90274831	rs4823082	30600105	C	G	-0.159	0.0346	0.0363	4.32e-6
1409	GCST90274831	rs2285179	38211954	A	G	-0.0663	0.0122	0.5586	5.5e-8
1410	GCST90274831	rs28444486	49231540	A	G	0.0636	0.0136	0.7378	2.92e-6
1411	GCST90274832	rs146328951	27646512	A	G	-0.4926	0.0993	0.0079	7.02e-7
1412	GCST90274832	rs184265227	238609559	A	G	0.0961	0.0192	0.868	5.58e-7
1413	GCST90274832	rs4974444	127280969	A	G	-0.0816	0.0176	0.8717	3.55e-6
1414	GCST90274832	rs144330980	18938332	CT	C	-0.1136	0.0234	0.0869	1.21e-6
1415	GCST90274832	rs62373966	90058982	T	G	0.1407	0.0273	0.9234	2.55e-7
1416	GCST90274832	rs10043030	159936536	T	C	-0.1179	0.0248	0.0613	1.99e-6
1417	GCST90274832	rs6917605	19842497	T	C	0.0554	0.0116	0.4457	1.79e-6
1418	GCST90274832	rs75510105	134673561	A	G	0.1933	0.0385	0.0292	5.15e-7
1419	GCST90274832	rs12539643	151019021	C	G	0.1913	0.0407	0.966	2.6e-6
1420	GCST90274832	rs113674769	68297799	T	G	-0.1142	0.025	0.074	4.92e-6
1421	GCST90274832	rs822335	5448218	T	C	-0.1295	0.012	0.3471	3.770000000000001e-27
1422	GCST90274832	rs60830384	5485387	A	T	0.1138	0.0213	0.916	9.16e-8
1423	GCST90274832	rs7026097	34007646	A	T	0.0832	0.016	0.1779	1.99e-7
1424	GCST90274832	rs7125631	1948186	T	C	-0.0609	0.0128	0.6543	1.96e-6
1425	GCST90274832	rs7945680	127683667	T	G	0.061	0.0114	0.5018	8.75e-8
1426	GCST90274832	rs7304709	48670152	T	C	0.0537	0.0117	0.5862	4.44e-6
1427	GCST90274832	rs7137828	111932800	T	C	-0.0622	0.0133	0.5235	2.92e-6
1428	GCST90274832	rs2283438	89721461	T	C	-0.0577	0.012	0.4351	1.52e-6
1429	GCST90274832	rs79045618	5799008	A	G	0.1619	0.0324	0.0521	5.83e-7
1430	GCST90274833	rs78397068	88911632	T	C	0.1202	0.0233	0.9155	2.49e-7
1431	GCST90274833	rs71644719	223111265	A	G	-0.1584	0.0345	0.0354	4.4e-6
1432	GCST90274833	rs557933	234853268	A	C	-0.0553	0.0118	0.4647	2.78e-6
1433	GCST90274833	rs11126305	71106068	A	G	-0.0567	0.0116	0.4624	1.02e-6
1434	GCST90274833	rs7664024	18944656	T	C	-0.0718	0.0153	0.185	2.69e-6
1435	GCST90274833	rs34813411	183543315	T	C	-0.1619	0.0339	0.0373	1.79e-6
1436	GCST90274833	rs9264796	31270311	A	G	0.1407	0.0303	0.0716	3.42e-6
1437	GCST90274833	rs705379	94953895	A	G	0.0789	0.012	0.4598	4.87e-11
1438	GCST90274833	rs2133027	47325114	A	G	0.4722	0.1032	0.007	4.75e-6
1439	GCST90274833	rs2980888	126507308	T	C	-0.0683	0.0126	0.2937	5.94e-8
1440	GCST90274833	rs785900	79147122	T	C	0.0575	0.0118	0.4446	1.1e-6
1441	GCST90274833	rs2740488	107661742	A	C	0.1156	0.0133	0.7485	3.57e-18
1442	GCST90274833	rs138854302	128807910	T	C	-0.1391	0.0205	0.0915	1.16e-11
1443	GCST90274833	rs12378537	136065526	T	C	0.105	0.0219	0.1215	1.63e-6
1444	GCST90274833	rs11199541	122531747	T	C	0.1548	0.0339	0.0334	4.96e-6
1445	GCST90274833	rs72847212	834389	T	C	-0.0721	0.015	0.7926	1.53e-6
1446	GCST90274833	rs10832027	13357183	A	G	-0.0568	0.012	0.6474	2.21e-6
1447	GCST90274833	rs174535	61551356	T	C	-0.0735	0.0121	0.6459	1.24e-9
1448	GCST90274833	rs10894669	133206940	A	C	-0.0606	0.0129	0.3129	2.63e-6
1449	GCST90274833	rs11608458	89369806	T	C	-0.0707	0.0122	0.6366	6.83e-9
1450	GCST90274833	rs71431776	26799167	A	C	-0.0938	0.0192	0.1062	1.03e-6
1451	GCST90274833	rs45617141	43623397	T	G	0.2803	0.0512	0.9812	4.38e-8
1452	GCST90274833	rs34585639	86004837	G	GT	-0.0616	0.0131	0.5776	2.57e-6
1453	GCST90274833	rs2161465	25205611	A	T	-0.0715	0.0152	0.2479	2.55e-6
1454	GCST90274833	rs12149545	56993161	A	G	0.1146	0.0123	0.3094	1.2e-20
1455	GCST90274833	rs16942887	67928042	A	G	0.1658	0.0171	0.1303	3.14e-22
1456	GCST90274833	rs151246947	16356498	A	G	0.2116	0.0453	0.0274	3e-6
1457	GCST90274833	rs11877350	43867311	A	G	0.0538	0.0117	0.4265	4.26e-6
1458	GCST90274833	rs798893	54793830	C	G	0.095	0.0141	0.2138	1.61e-11
1459	GCST90274833	rs146276488	44109198	A	G	0.2422	0.0516	0.0144	2.68e-6
1460	GCST90274833	rs6073958	44551855	T	C	-0.2858	0.0144	0.8039	1.1599999999999998e-87
1461	GCST90274833	rs2024570	44776543	T	C	-0.1985	0.0341	0.0394	5.85e-9
1462	GCST90274833	rs149300253	33150447	T	TA	-0.0678	0.0146	0.7187	3.42e-6
1463	GCST90274834	rs138897138	122731427	A	G	0.104	0.0218	0.9138	1.84e-6
1464	GCST90274834	rs116198125	14613224	T	C	-0.1521	0.0329	0.9617	3.78e-6
1465	GCST90274834	rs60459634	160629137	A	G	-0.1063	0.0229	0.0886	3.45e-6
1466	GCST90274834	rs115455827	78787853	A	G	0.1277	0.0277	0.9506	4.02e-6
1467	GCST90274834	rs7718478	177560339	A	T	0.0639	0.0138	0.7496	3.65e-6
1468	GCST90274834	rs72883370	63413043	A	G	-0.3428	0.0737	0.989	3.3e-6
1469	GCST90274834	rs1034059	158193698	A	G	0.076	0.0145	0.6981	1.59e-7
1470	GCST90274834	rs12531843	14143486	C	G	-0.1286	0.0243	0.9177	1.21e-7
1471	GCST90274834	rs147383134	89590527	T	C	0.2573	0.0551	0.9858	3.02e-6
1472	GCST90274834	rs11115639	83600525	A	C	-0.0841	0.0184	0.8864	4.86e-6
1473	GCST90274834	rs77381020	37413465	T	C	0.0862	0.0184	0.8546	2.8e-6
1474	GCST90274834	rs144373891	39379770	T	C	-0.5739	0.0515	0.0161	7.69e-29
1475	GCST90274834	rs12152184	45002809	A	G	0.0965	0.0208	0.885	3.49e-6
1476	GCST90274835	rs35692956	44140187	CT	C	-0.0641	0.014	0.4032	4.68e-6
1477	GCST90274835	rs12058421	160581152	A	C	-0.1256	0.0159	0.1616	2.8e-15
1478	GCST90274835	rs60094514	160636559	T	C	0.2209	0.0162	0.8506	2.4499999999999997e-42
1479	GCST90274835	rs13014154	62575443	A	G	-0.0612	0.0123	0.3695	6.5e-7
1480	GCST90274835	rs192245879	216910771	A	G	0.3328	0.0655	0.989	3.76e-7
1481	GCST90274835	rs1972434	98605645	A	C	0.065	0.0132	0.45	8.47e-7
1482	GCST90274835	rs10212190	186731157	A	T	0.0727	0.0121	0.6151	1.88e-9
1483	GCST90274835	rs3806818	6642331	A	G	0.0707	0.0153	0.1909	3.82e-6
1484	GCST90274835	rs13147502	106143797	A	G	-0.0609	0.0127	0.5964	1.62e-6
1485	GCST90274835	rs1057964	95235627	T	C	-0.1122	0.0142	0.7184	2.76e-15
1486	GCST90274835	rs114466578	32635501	A	G	0.1017	0.0168	0.796	1.42e-9
1487	GCST90274835	rs7745783	42462406	T	C	-0.0589	0.0119	0.4969	7.44e-7
1488	GCST90274835	rs2623960	152893441	T	C	0.0688	0.0143	0.2204	1.5e-6
1489	GCST90274835	rs10499604	38626562	T	C	0.058	0.0125	0.3266	3.48e-6
1490	GCST90274835	rs79348253	134817203	A	G	-0.1585	0.0295	0.0447	7.75e-8
1491	GCST90274835	rs17720330	78767497	C	G	-0.1982	0.043	0.0213	4.04e-6
1492	GCST90274835	rs2790462	28873202	T	C	-0.0747	0.0126	0.2977	3.06e-9
1493	GCST90274835	rs138657007	66091335	A	G	-0.2863	0.0577	0.0181	6.98e-7
1494	GCST90274835	rs3184504	111884608	T	C	0.097	0.013	0.4758	8.55e-14
1495	GCST90274835	rs2393716	121341933	C	G	0.0583	0.0124	0.5241	2.58e-6
1496	GCST90274835	rs111865527	26736047	T	C	0.2712	0.0569	0.9863	1.88e-6
1497	GCST90274835	rs73231041	78282092	C	G	-0.2791	0.0598	0.0148	3.05e-6
1498	GCST90274835	rs112742549	107639422	T	C	0.2421	0.0506	0.9791	1.71e-6
1499	GCST90274835	rs147616029	87822926	T	C	-0.0644	0.0128	0.3774	4.87e-7
1500	GCST90274835	rs1609310	55294543	T	G	-0.0557	0.012	0.5136	3.46e-6
1501	GCST90274835	rs56244095	7063899	A	C	0.1013	0.0156	0.2121	8.38e-11
1502	GCST90274835	rs2725405	79220224	C	G	0.0894	0.0141	0.4462	2.29e-10
1503	GCST90274835	rs149092077	59233474	A	G	-0.3592	0.073	0.9888	8.63e-7
1504	GCST90274835	rs35271532	72388527	A	G	-0.1486	0.0324	0.0449	4.51e-6
1505	GCST90274835	rs3745163	17337555	A	C	0.0674	0.0145	0.2299	3.35e-6
1506	GCST90274835	rs73151926	22451222	T	C	0.1063	0.0229	0.0805	3.45e-6
1507	GCST90274836	rs1698742	86468724	T	C	-0.0984	0.0206	0.8775	1.78e-6
1508	GCST90274836	rs2712255	119273856	A	G	0.0702	0.0147	0.466	1.79e-6
1509	GCST90274836	rs140150241	144228095	T	TTA	-0.1058	0.023	0.8562	4.22e-6
1510	GCST90274836	rs710446	186459927	T	C	-0.0712	0.0135	0.599	1.33e-7
1511	GCST90274836	rs149869672	127777021	T	C	-0.3184	0.0684	0.9871	3.24e-6
1512	GCST90274836	rs371387526	142303334	A	C	0.1048	0.0214	0.8462	9.72e-7
1513	GCST90274836	rs66530140	187161211	T	C	-0.1678	0.0136	0.4926	5.64e-35
1514	GCST90274836	rs2731674	176839890	T	G	-0.083	0.0152	0.2653	4.75e-8
1515	GCST90274836	rs55793562	52231674	A	G	0.0924	0.0199	0.8711	3.43e-6
1516	GCST90274836	rs2691531	77960330	T	C	-0.0645	0.0135	0.5986	1.77e-6
1517	GCST90274836	rs7812322	11410797	T	C	-0.3483	0.0756	0.9898	4.08e-6
1518	GCST90274836	rs2213907	17377551	A	G	-0.1504	0.0318	0.95	2.25e-6
1519	GCST90274836	rs55939507	126413022	A	G	0.0768	0.0166	0.4768	3.72e-6
1520	GCST90274836	rs77919742	19560616	T	C	-0.1433	0.0287	0.9287	5.94e-7
1521	GCST90274836	rs76833948	128596369	A	T	0.134	0.0285	0.0644	2.58e-6
1522	GCST90274836	rs72656644	12719921	C	G	0.1077	0.0224	0.8871	1.52e-6
1523	GCST90274836	rs10842189	23759406	T	C	-0.08	0.0173	0.8156	3.76e-6
1524	GCST90274836	rs9804965	74902158	A	C	-0.1927	0.0361	0.0662	9.4e-8
1525	GCST90274836	rs703595	103074539	T	C	-0.0715	0.0147	0.2856	1.15e-6
1526	GCST90274836	rs232928	113112650	T	C	0.0622	0.0136	0.4128	4.8e-6
1527	GCST90274836	rs142827114	21044934	T	TA	0.1206	0.0263	0.8947	4.53e-6
1528	GCST90274836	rs144796381	93060526	CCAGCA	C	-0.132	0.028	0.0919	2.43e-6
1529	GCST90274836	rs11074902	28285775	A	G	0.0695	0.0139	0.561	5.73e-7
1530	GCST90274836	rs149278	28561581	T	C	-0.1882	0.0135	0.5314	3.5800000000000003e-44
1531	GCST90274836	rs117222566	54851764	A	G	0.271	0.0581	0.9826	3.1e-6
1532	GCST90274836	rs72643498	28777897	A	C	-0.18	0.0376	0.9587	1.69e-6
1533	GCST90274837	rs111872246	74061232	A	G	0.2195	0.0425	0.0229	2.41e-7
1534	GCST90274837	rs138897138	122731427	A	G	0.1085	0.0218	0.9138	6.46e-7
1535	GCST90274837	rs116198125	14613224	T	C	-0.1484	0.0325	0.9619	4.97e-6
1536	GCST90274837	rs1034059	158193698	A	G	0.0695	0.0145	0.698	1.64e-6
1537	GCST90274837	rs12531843	14143486	C	G	-0.1251	0.0243	0.9177	2.63e-7
1538	GCST90274837	rs200824954	29807677	T	G	0.1578	0.0339	0.0643	3.24e-6
1539	GCST90274837	rs75610895	6800809	T	C	-0.1908	0.0394	0.0247	1.28e-6
1540	GCST90274837	rs111581172	104363671	A	G	-0.1722	0.0352	0.0323	9.98e-7
1541	GCST90274837	rs2280441	81240669	A	G	-0.1571	0.0309	0.0404	3.69e-7
1542	GCST90274837	rs114302245	84586319	T	C	0.0876	0.0169	0.3579	2.18e-7
1543	GCST90274837	rs73327656	60294757	A	G	0.235	0.0512	0.0269	4.44e-6
1544	GCST90274837	rs140656901	6195636	A	G	0.1288	0.0272	0.0724	2.19e-6
1545	GCST90274837	rs10426867	56709656	A	G	0.2031	0.0437	0.0246	3.36e-6
1546	GCST90274837	rs12152184	45002809	A	G	0.0961	0.0208	0.8851	3.83e-6
1547	GCST90274838	rs79050605	92925962	T	G	-0.0954	0.0202	0.8166	2.33e-6
1548	GCST90274838	rs78912149	166175871	C	G	-0.2692	0.056	0.9835	1.53e-6
1549	GCST90274838	rs72912115	70774295	A	T	0.137	0.0184	0.114	9.65e-14
1550	GCST90274838	rs34007466	16165036	A	G	-0.2684	0.05	0.0153	7.96e-8
1551	GCST90274838	rs9262670	31034990	T	C	0.0717	0.0146	0.2343	9.06e-7
1552	GCST90274838	rs1963491	2654153	C	G	0.1081	0.023	0.905	2.6e-6
1553	GCST90274838	rs34630685	13724808	C	G	0.1678	0.0361	0.9681	3.35e-6
1554	GCST90274838	rs74130123	30042437	T	C	-0.2601	0.0508	0.9817	3.05e-7
1555	GCST90274838	rs4934441	90836825	A	G	-0.095	0.0198	0.1322	1.6e-6
1556	GCST90274838	rs12270510	119506018	T	C	0.0959	0.019	0.1107	4.48e-7
1557	GCST90274838	rs653178	112007756	T	C	-0.0708	0.0131	0.5228	6.5e-8
1558	GCST90274838	rs3859189	38137033	A	G	0.0655	0.0116	0.5369	1.64e-8
1559	GCST90274838	rs35496173	52896367	T	G	-0.0561	0.0122	0.4039	4.26e-6
1560	GCST90274838	rs78464136	15885492	A	T	0.143	0.0307	0.9552	3.19e-6
1561	GCST90274838	rs149146289	58857883	A	G	0.2856	0.0569	0.9866	5.19e-7
1562	GCST90274839	rs12328100	86307128	A	G	-0.0649	0.013	0.478	5.97e-7
1563	GCST90274839	rs333835	117991812	A	T	0.1289	0.0254	0.9163	3.88e-7
1564	GCST90274839	rs7621032	108099780	T	C	0.0674	0.0135	0.4514	5.96e-7
1565	GCST90274839	rs4835254	146658520	T	C	-0.1517	0.031	0.9506	9.9e-7
1566	GCST90274839	rs867063	44325149	T	C	0.1175	0.0255	0.078	4.07e-6
1567	GCST90274839	rs138684734	127494091	A	G	0.2512	0.0533	0.9796	2.44e-6
1568	GCST90274839	rs117427219	80365289	A	G	-0.3062	0.0629	0.0173	1.13e-6
1569	GCST90274839	rs7806921	150140762	T	C	-0.0606	0.0131	0.5366	3.73e-6
1570	GCST90274839	rs148560093	136662225	A	G	-0.298	0.0646	0.9824	3.97e-6
1571	GCST90274839	rs12354434	11469516	A	G	-0.1207	0.0247	0.0885	1.03e-6
1572	GCST90274839	rs1377015	106909970	A	G	-0.0653	0.0142	0.2861	4.25e-6
1573	GCST90274839	rs141295666	50824101	T	C	0.3405	0.066	0.0132	2.48e-7
1574	GCST90274839	rs201738671	98409431	CT	C	-0.3487	0.0753	0.0147	3.64e-6
1575	GCST90274839	rs1266163	10503956	A	T	0.1372	0.0288	0.0615	1.9e-6
1576	GCST90274839	rs9913313	15740146	T	C	-0.0836	0.0183	0.344	4.92e-6
1577	GCST90274839	rs12975019	33635097	C	G	-0.1127	0.0226	0.8939	6.14e-7
1578	GCST90274839	rs6138961	2931738	C	G	0.51	0.1077	0.0088	2.19e-6
1579	GCST90274839	rs9614693	45932279	T	C	0.0826	0.0177	0.1679	3.06e-6
1580	GCST90274840	rs77897196	63459761	T	C	-0.1917	0.041	0.9711	2.93e-6
1581	GCST90274840	rs12743015	110256931	C	G	-0.1918	0.0403	0.029	1.94e-6
1582	GCST90274840	rs7583622	53931190	A	G	0.0748	0.0161	0.2098	3.38e-6
1583	GCST90274840	rs112317147	119783156	T	C	-0.1441	0.0309	0.0534	3.11e-6
1584	GCST90274840	rs75508961	215601711	C	G	0.1731	0.0362	0.0504	1.74e-6
1585	GCST90274840	rs192303297	141634940	T	C	-0.3872	0.0842	0.0118	4.25e-6
1586	GCST90274840	rs113244922	35497008	T	C	0.2324	0.0499	0.0237	3.2e-6
1587	GCST90274840	rs114250919	21093728	T	C	0.2469	0.049	0.9743	4.69e-7
1588	GCST90274840	rs76913603	167809091	A	G	-0.1741	0.0379	0.967	4.36e-6
1589	GCST90274840	rs72854560	28404463	C	G	-0.2968	0.0602	0.0156	8.21e-7
1590	GCST90274840	rs2535313	31052447	A	G	-0.1768	0.0135	0.367	3.46e-39
1591	GCST90274840	rs201814340	31457937	CAT	C	0.2716	0.0162	0.6712	4.37e-63
1592	GCST90274840	rs2229092	31540757	A	C	1.3565	0.0256	0.9407	0
1593	GCST90274840	rs185091810	32644431	A	G	0.2066	0.0339	0.079	1.1e-9
1594	GCST90274840	rs74363807	46566236	T	C	0.2496	0.0532	0.0218	2.71e-6
1595	GCST90274840	rs138471526	72666063	T	C	-0.3418	0.0735	0.0137	3.31e-6
1596	GCST90274840	rs139511528	6429443	A	G	-0.2485	0.0521	0.0294	1.85e-6
1597	GCST90274840	rs2364485	6514963	A	C	0.1759	0.0189	0.1645	1.32e-20
1598	GCST90274840	rs147423408	52132524	A	G	0.1732	0.035	0.0415	7.48e-7
1599	GCST90274840	rs7310615	111865049	C	G	0.1356	0.0134	0.4758	4.53e-24
1600	GCST90274840	rs143019966	47656376	T	C	0.2122	0.0451	0.9751	2.54e-6
1601	GCST90274840	rs12883833	34880659	A	G	-0.1252	0.0259	0.0934	1.34e-6
1602	GCST90274840	rs28700215	100064767	T	C	-0.0626	0.0136	0.5824	4.17e-6
1603	GCST90274840	rs55914821	65264208	A	G	0.0748	0.0159	0.7583	2.55e-6
1604	GCST90274841	rs1776354	7972201	A	G	-0.1301	0.013	0.5203	1.41e-23
1605	GCST90274841	rs10178845	8443803	A	G	-0.0682	0.0144	0.3043	2.18e-6
1606	GCST90274841	rs2579649	120226781	A	C	-0.0968	0.0199	0.1322	1.15e-6
1607	GCST90274841	rs150949259	177868759	A	G	0.375	0.0809	0.0104	3.56e-6
1608	GCST90274841	rs140214797	28155085	T	G	0.2317	0.0504	0.9796	4.28e-6
1609	GCST90274841	rs72964492	153651229	A	C	0.3111	0.065	0.9869	1.7e-6
1610	GCST90274841	rs7737635	124329728	A	G	0.0924	0.0201	0.1947	4.29e-6
1611	GCST90274841	rs75246422	174179760	T	C	-0.0982	0.0203	0.1231	1.32e-6
1612	GCST90274841	rs4976685	176766177	A	G	-0.0693	0.0139	0.6695	6.18e-7
1613	GCST90274841	rs2854008	31312538	A	G	0.0926	0.0149	0.2629	5.14e-10
1614	GCST90274841	rs146380867	50188685	A	G	0.3742	0.0814	0.0105	4.29e-6
1615	GCST90274841	rs10101219	99918668	C	G	-0.4015	0.0847	0.9895	2.13e-6
1616	GCST90274841	rs1846520	118333064	A	G	-0.1626	0.0313	0.9533	2.05e-7
1617	GCST90274841	rs7858310	87717237	A	G	0.0707	0.0152	0.7165	3.3e-6
1618	GCST90274841	rs11202989	90880926	T	C	-0.0995	0.0212	0.1219	2.69e-6
1619	GCST90274841	rs72850206	2632174	A	T	-0.1438	0.0281	0.0736	3.1e-7
1620	GCST90274841	rs9669611	6503786	T	C	0.0703	0.015	0.2853	2.78e-6
1621	GCST90274841	rs12227836	67215987	A	G	-0.0669	0.014	0.3517	1.77e-6
1622	GCST90274841	rs3184504	111884608	T	C	0.0681	0.013	0.476	1.62e-7
1623	GCST90274841	rs10744409	129783438	A	G	0.064	0.0131	0.4447	1.03e-6
1624	GCST90274841	rs76428106	28604007	T	C	-0.2714	0.0593	0.9828	4.72e-6
1625	GCST90274841	rs143274881	58754621	A	T	-0.3325	0.0719	0.9767	3.76e-6
1626	GCST90274841	rs12874404	108993494	A	G	-0.1402	0.0296	0.9406	2.17e-6
1627	GCST90274841	rs8005108	20709993	C	G	0.0889	0.0182	0.2828	1.04e-6
1628	GCST90274841	rs57700441	63713358	C	G	-0.1155	0.0228	0.901	4.07e-7
1629	GCST90274841	rs118083884	16522922	A	G	0.3284	0.0668	0.019	8.83e-7
1630	GCST90274841	rs1645331	49126012	C	G	0.097	0.0206	0.8419	2.49e-6
1631	GCST90274841	rs192538756	2629394	A	T	0.1189	0.0242	0.8742	8.96e-7
1632	GCST90274842	rs34234945	119086415	G	GA	-0.0805	0.0171	0.5253	2.51e-6
1633	GCST90274842	rs10211598	137066601	T	C	-0.0628	0.0137	0.6354	4.56e-6
1634	GCST90274842	rs7688836	94769686	A	G	-0.0818	0.0166	0.2019	8.32e-7
1635	GCST90274842	rs147119146	125709779	A	C	-0.2421	0.0498	0.0299	1.17e-6
1636	GCST90274842	rs76778362	39861942	C	G	-0.2117	0.043	0.0273	8.51e-7
1637	GCST90274842	rs11950562	131652529	A	C	0.0785	0.0132	0.5494	2.73e-9
1638	GCST90274842	rs9295562	22713651	T	C	-0.0651	0.0141	0.3144	3.89e-6
1639	GCST90274842	rs115950744	56788897	A	G	-0.2574	0.0506	0.0213	3.64e-7
1640	GCST90274842	rs117442125	28896826	A	T	0.1692	0.0364	0.9583	3.35e-6
1641	GCST90274842	rs78336300	27416526	A	C	0.2392	0.0522	0.0209	4.6e-6
1642	GCST90274842	rs117720118	36844946	T	G	-0.1456	0.0303	0.0551	1.55e-6
1643	GCST90274842	rs79233212	99636603	A	G	-0.2358	0.0506	0.023	3.16e-6
1644	GCST90274842	rs59801342	132432461	A	G	0.229	0.0497	0.024	4.07e-6
1645	GCST90274842	rs79791117	111146614	T	C	-0.2336	0.0511	0.9787	4.84e-6
1646	GCST90274842	rs200343163	119053595	CA	C	0.141	0.0307	0.0729	4.37e-6
1647	GCST90274842	rs1461044	74925803	T	C	-0.1519	0.0316	0.0635	1.53e-6
1648	GCST90274842	rs11105725	91045724	T	C	-0.0683	0.0147	0.3338	3.38e-6
1649	GCST90274842	rs4772260	100645723	T	C	0.0619	0.0135	0.5736	4.54e-6
1650	GCST90274842	rs184708984	23989218	T	C	-0.6334	0.1109	0.0083	1.12e-8
1651	GCST90274842	rs74600570	79463978	T	C	-0.2255	0.0472	0.0287	1.77e-6
1652	GCST90274842	rs2738591	78681855	T	C	-0.063	0.0133	0.5474	2.17e-6
1653	GCST90274842	rs9961731	11626563	A	G	0.1048	0.0208	0.1883	4.69e-7
1654	GCST90274842	rs6146233	14024481	G	GTCTGCATCTGCAATGACATTGCA	0.0919	0.0197	0.7769	3.09e-6
1655	GCST90274842	rs9962377	70105531	T	C	-0.0905	0.0186	0.1483	1.14e-6
1656	GCST90274842	rs11085155	5968688	A	G	-0.0811	0.0176	0.1772	4.07e-6
1657	GCST90274842	rs344560	6665020	T	C	-0.4894	0.0273	0.0625	7.29e-72
1658	GCST90274842	rs11569551	6682873	A	G	0.2584	0.0327	0.0429	2.74e-15
1659	GCST90274842	rs76688046	29938464	T	C	0.1032	0.0215	0.8112	1.59e-6
1660	GCST90274843	rs16840522	196710916	T	C	-0.1191	0.0147	0.8073	5.4e-16
1661	GCST90274843	rs2138380	203169224	A	G	0.0882	0.0182	0.8717	1.26e-6
1662	GCST90274843	rs368805685	209615008	A	G	-0.2297	0.0501	0.0323	4.54e-6
1663	GCST90274843	rs28424593	113950321	A	T	-0.1311	0.0279	0.9501	2.62e-6
1664	GCST90274843	rs490342	172130799	T	G	0.1252	0.02	0.1051	3.85e-10
1665	GCST90274843	rs79287178	172294500	A	G	-0.4891	0.0342	0.0333	2.1499999999999998e-46
1666	GCST90274843	rs5030044	186449122	A	G	0.285	0.0187	0.886	1.9e-52
1667	GCST90274843	rs146922303	57703725	T	C	0.1622	0.0347	0.0376	2.95e-6
1668	GCST90274843	rs142889372	67749461	C	G	-0.2835	0.0606	0.0106	2.89e-6
1669	GCST90274843	rs145386370	69327121	T	G	0.2641	0.0535	0.019	7.96e-7
1670	GCST90274843	rs17779404	181271289	T	G	0.0674	0.0138	0.7733	1.04e-6
1671	GCST90274843	rs114597610	75017740	T	C	-0.26	0.0564	0.0161	4.03e-6
1672	GCST90274843	rs111257277	162595921	A	G	0.189	0.037	0.9721	3.25e-7
1673	GCST90274843	rs78956561	18023031	A	T	0.1694	0.0354	0.0304	1.71e-6
1674	GCST90274843	rs1892247	25887657	A	G	-0.0756	0.0158	0.1589	1.71e-6
1675	GCST90274843	rs140862652	33692744	A	C	0.1342	0.0265	0.063	4.1e-7
1676	GCST90274843	rs2894910	57391519	T	C	0.0807	0.0175	0.5094	4e-6
1677	GCST90274843	rs1065657	90047013	A	G	0.0655	0.0118	0.4536	2.84e-8
1678	GCST90274843	rs6969337	52792820	T	C	0.1823	0.038	0.9624	1.61e-6
1679	GCST90274843	rs141011299	135852098	A	G	-0.5024	0.1076	0.0051	3.02e-6
1680	GCST90274843	rs2418781	107586667	T	G	-0.1452	0.0316	0.0401	4.33e-6
1681	GCST90274843	rs174533	61549025	A	G	0.0787	0.0121	0.3509	7.81e-11
1682	GCST90274843	rs180941492	103163928	A	G	-0.244	0.0491	0.0227	6.71e-7
1683	GCST90274843	rs11367365	104263399	T	TC	-0.0927	0.0194	0.8697	1.77e-6
1684	GCST90274843	rs28929474	94844947	T	C	0.6692	0.044	0.0205	3.0799999999999996e-52
1685	GCST90274843	rs2113173	57345733	T	C	0.0691	0.0145	0.2543	1.88e-6
1686	GCST90274843	rs77303550	72079657	T	C	-0.0724	0.0146	0.1946	7.09e-7
1687	GCST90274843	rs8178824	64224775	T	C	0.2575	0.037	0.029	3.42e-12
1688	GCST90274843	rs654488	29804863	A	T	-0.0894	0.0115	0.4593	7.61e-15
1689	GCST90274843	rs4760	44153100	A	G	0.3554	0.0163	0.8425	2.1400000000000002e-105
1690	GCST90274844	rs72636362	1973608	A	G	0.302	0.0635	0.9818	1.98e-6
1691	GCST90274844	rs34221978	22143382	A	G	0.167	0.0344	0.0349	1.21e-6
1692	GCST90274844	rs72781813	17337409	T	G	0.2368	0.0486	0.9817	1.1e-6
1693	GCST90274844	rs113835939	30655453	A	C	-0.1939	0.0416	0.976	3.15e-6
1694	GCST90274844	rs76488966	104163036	T	G	-0.1719	0.0366	0.9693	2.64e-6
1695	GCST90274844	rs201831835	136379377	A	C	0.1377	0.0285	0.9227	1.35e-6
1696	GCST90274844	rs77980965	83133339	T	C	-0.2976	0.0641	0.9853	3.44e-6
1697	GCST90274844	rs79287178	172294500	A	G	-0.4987	0.0343	0.0334	6.819999999999999e-48
1698	GCST90274844	rs11713634	194061578	A	G	-0.0978	0.015	0.2943	7.03e-11
1699	GCST90274844	rs181906998	8958677	A	T	-0.1043	0.0211	0.7203	7.69e-7
1700	GCST90274844	rs4365726	105828656	A	G	-0.0777	0.0166	0.1504	2.86e-6
1701	GCST90274844	rs150011668	111911027	T	C	-0.1376	0.0281	0.9058	9.74e-7
1702	GCST90274844	rs150128402	115874345	A	G	0.2386	0.0459	0.9763	2.01e-7
1703	GCST90274844	rs1432791	160174315	T	C	-0.0549	0.0118	0.4357	3.28e-6
1704	GCST90274844	rs17221073	33048371	C	G	0.2646	0.0498	0.018	1.08e-7
1705	GCST90274844	rs6932751	90249507	A	G	0.054	0.0116	0.5245	3.24e-6
1706	GCST90274844	rs3801000	50811081	A	G	0.0686	0.013	0.2872	1.31e-7
1707	GCST90274844	rs17302	142245686	T	G	-0.0625	0.013	0.2875	1.53e-6
1708	GCST90274844	rs2975421	19490180	T	G	-0.078	0.017	0.8529	4.47e-6
1709	GCST90274844	rs62501135	23089208	A	G	-0.1532	0.0148	0.2051	4.13e-25
1710	GCST90274844	rs183217699	83420230	C	G	-0.1254	0.0272	0.9313	4.02e-6
1711	GCST90274844	rs10692358	106487095	G	GCTT	0.0651	0.0141	0.3712	3.89e-6
1712	GCST90274844	rs2468187	120201029	T	C	-0.1618	0.0118	0.4162	8.619999999999999e-43
1713	GCST90274844	rs5001566	16905616	A	T	0.1215	0.0265	0.0705	4.54e-6
1714	GCST90274844	rs6479556	93147790	T	G	0.07	0.0148	0.8064	2.25e-6
1715	GCST90274844	rs146394357	15332937	A	AAACAAC	0.0902	0.0191	0.8217	2.33e-6
1716	GCST90274844	rs78045189	37130843	C	G	-0.0695	0.0151	0.3443	4.17e-6
1717	GCST90274844	rs75991751	129430611	T	G	-0.2685	0.053900000000000003	0.9818	6.31e-7
1718	GCST90274844	rs4512994	43039673	A	C	0.1172	0.0116	0.4634	5.33e-24
1719	GCST90274844	rs4334157	68202750	T	C	-0.1684	0.0356	0.0319	2.24e-6
1720	GCST90274844	rs704	26694861	A	G	-0.1085	0.0116	0.4755	8.480000000000001e-21
1721	GCST90274844	rs150416959	35131252	C	G	0.1462	0.0315	0.0491	3.46e-6
1722	GCST90274844	rs117113213	39165692	A	G	-0.1646	0.03	0.0498	4.1e-8
1723	GCST90274844	rs6063153	46454945	T	C	0.0636	0.0126	0.3364	4.47e-7
1724	GCST90274845	rs7550374	240843947	C	G	-0.0928	0.0187	0.8143	6.96e-7
1725	GCST90274845	rs12472785	2626966	C	G	-0.074	0.0153	0.758	1.32e-6
1726	GCST90274845	rs13414099	239484610	T	C	-0.0834	0.0178	0.4567	2.79e-6
1727	GCST90274845	rs4724126	42730058	T	G	0.0846	0.0152	0.2624	2.61e-8
1728	GCST90274845	rs72652144	69813968	A	G	0.1629	0.0345	0.9535	2.34e-6
1729	GCST90274845	rs112206094	23277990	A	T	-0.0934	0.0201	0.1258	3.37e-6
1730	GCST90274845	rs117095006	34395970	A	G	-0.1569	0.0338	0.0499	3.45e-6
1731	GCST90274845	rs72811179	108726426	T	C	-0.2956	0.063	0.0141	2.7e-6
1732	GCST90274845	rs145111430	121946210	A	G	0.2674	0.0575	0.9812	3.31e-6
1733	GCST90274845	rs190906347	60209215	A	C	0.3219	0.066	0.0132	1.08e-6
1734	GCST90274845	rs140886020	79915029	A	G	0.1619	0.0351	0.0381	3.98e-6
1735	GCST90274845	rs12448125	8805947	T	G	0.1784	0.0367	0.0353	1.17e-6
1736	GCST90274845	rs118119134	27504563	A	G	-0.4423	0.0943	0.0096	2.73e-6
1737	GCST90274845	rs7406537	80919387	A	G	-0.0643	0.0139	0.4553	3.73e-6
1738	GCST90274845	rs185922111	37959633	A	G	0.3618	0.0747	0.9877	1.28e-6
1739	GCST90274846	rs12145644	162517994	A	T	-0.0727	0.0141	0.2484	2.52e-7
1740	GCST90274846	rs2738752	221052765	A	G	-0.0591	0.0129	0.6653	4.62e-6
1741	GCST90274846	rs12726054	233623860	A	G	0.109	0.0228	0.0734	1.75e-6
1742	GCST90274846	rs2163333	53077754	A	G	0.1404	0.0273	0.9522	2.71e-7
1743	GCST90274846	rs201620545	99371601	A	G	-0.0849	0.0168	0.8184	4.34e-7
1744	GCST90274846	rs370700488	174602835	A	AG	-0.0644	0.014	0.4998	4.22e-6
1745	GCST90274846	rs3821473	59625877	A	G	-0.0622	0.0136	0.2327	4.8e-6
1746	GCST90274846	rs73133996	98429219	C	G	0.0812	0.012	0.4558	1.32e-11
1747	GCST90274846	rs1965399	142705695	A	G	-0.1312	0.028	0.9544	2.79e-6
1748	GCST90274846	rs9842051	143021856	C	G	0.1192	0.014	0.748	1.68e-17
1749	GCST90274846	rs78254232	174384187	T	C	-0.2108	0.0456	0.9813	3.79e-6
1750	GCST90274846	rs13107325	103188709	T	C	0.2027	0.0236	0.0696	8.77e-18
1751	GCST90274846	rs11738159	167311493	T	C	0.0577	0.0119	0.4339	1.24e-6
1752	GCST90274846	rs117799464	70731400	A	G	0.2043	0.0443	0.9767	3.99e-6
1753	GCST90274846	rs16879825	88516736	A	G	-0.2027	0.0438	0.9577	3.69e-6
1754	GCST90274846	rs11136339	145013345	T	C	0.0613	0.0122	0.388	5.05e-7
1755	GCST90274846	rs56023600	5636355	T	C	-0.0856	0.0186	0.8764	4.18e-6
1756	GCST90274846	rs7019909	33113322	T	C	-0.0897	0.0193	0.1102	3.36e-6
1757	GCST90274846	rs579459	136154168	T	C	0.1098	0.0157	0.7888	2.68e-12
1758	GCST90274846	rs201375822	17895807	T	C	0.1082	0.0193	0.2616	2.07e-8
1759	GCST90274846	rs111641307	51775971	C	G	-0.401	0.0871	0.9859	4.15e-6
1760	GCST90274846	rs76047473	132815955	T	C	0.1318	0.0286	0.0482	4.06e-6
1761	GCST90274846	rs10831650	11644391	A	G	0.0692	0.0125	0.3558	3.09e-8
1762	GCST90274846	rs58743186	130975896	A	G	-0.0717	0.0154	0.1931	3.23e-6
1763	GCST90274846	rs73590361	592399	T	C	-0.0744	0.0161	0.1517	3.82e-6
1764	GCST90274846	rs117550445	82487578	C	G	-0.1855	0.0377	0.9706	8.64e-7
1765	GCST90274846	rs4882710	129101566	T	C	0.0666	0.0131	0.3457	3.7e-7
1766	GCST90274846	rs34790908	7451110	T	C	0.211	0.0129	0.2563	3.9e-60
1767	GCST90274846	rs7503751	7789542	A	G	-0.1386	0.0238	0.0779	5.76e-9
1768	GCST90274846	rs76133364	19706214	A	C	0.1896	0.0369	0.0315	2.77e-7
1769	GCST90274847	rs333947	110470764	A	G	-0.0785	0.0166	0.1578	2.26e-6
1770	GCST90274847	rs202063542	152190722	T	C	0.2771	0.0607	0.9835	4.99e-6
1771	GCST90274847	rs7564243	160726868	A	G	-0.0852	0.0114	0.5375	7.8e-14
1772	GCST90274847	rs6805474	56631258	A	G	0.0952	0.0176	0.1456	6.33e-8
1773	GCST90274847	rs62286554	193665003	T	C	-0.091	0.019	0.8498	1.67e-6
1774	GCST90274847	rs1074669	35016704	A	G	-0.0548	0.0119	0.5246	4.12e-6
1775	GCST90274847	rs59772299	126921537	T	G	0.0627	0.0133	0.7552	2.43e-6
1776	GCST90274847	rs154972	32900651	A	G	-0.0625	0.012	0.6344	1.91e-7
1777	GCST90274847	rs72727847	139662968	C	G	0.1968	0.0417	0.0253	2.37e-6
1778	GCST90274847	rs10992204	94784966	A	G	0.1061	0.0217	0.1034	1.01e-6
1779	GCST90274847	rs13299342	136141504	A	G	0.1	0.017	0.1744	4.04e-9
1780	GCST90274847	rs2227575	75677840	A	C	-0.0946	0.0115	0.5624	1.93e-16
1781	GCST90274847	rs10840566	11142087	A	G	0.0784	0.0154	0.1671	3.56e-7
1782	GCST90274847	rs11220462	126243952	A	G	-0.1024	0.0161	0.1509	2.01e-10
1783	GCST90274847	rs144470316	105734364	C	G	0.3395	0.0656	0.0119	2.28e-7
1784	GCST90274847	rs597808	111973358	A	G	0.0662	0.0134	0.478	7.8e-7
1785	GCST90274847	rs7406661	7063667	T	C	-0.1107	0.0156	0.7855	1.28e-12
1786	GCST90274847	rs704	26694861	A	G	0.0567	0.0115	0.4758	8.2e-7
1787	GCST90274847	rs4800787	24686365	T	C	-0.094	0.0125	0.3008	5.48e-14
1788	GCST90274847	rs4760	44153100	A	G	0.1408	0.0165	0.8426	1.42e-17
1789	GCST90274847	rs4251805	44174441	T	C	-0.422	0.0311	0.0405	6.1e-42
1790	GCST90274848	rs2050256	32204683	A	G	-0.0734	0.0152	0.8126	1.37e-6
1791	GCST90274848	rs61818787	190376438	T	C	-0.0759	0.0148	0.8114	2.92e-7
1792	GCST90274848	rs150567268	183943004	T	TTCTC	-0.1803	0.036	0.9554	5.49e-7
1793	GCST90274848	rs183596950	31819358	A	G	-0.07	0.0152	0.6438	4.12e-6
1794	GCST90274848	rs7688836	94769686	A	G	-0.0685	0.0145	0.2065	2.31e-6
1795	GCST90274848	rs16883415	54043585	T	C	-0.22	0.0457	0.9797	1.48e-6
1796	GCST90274848	rs114694170	88180196	T	C	-0.1625	0.0267	0.9462	1.16e-9
1797	GCST90274848	rs11953790	117371187	T	C	-0.1842	0.0374	0.028	8.43e-7
1798	GCST90274848	rs62401205	43855489	A	C	-0.2112	0.0333	0.0429	2.26e-10
1799	GCST90274848	rs6921438	43925607	A	G	-0.4343	0.0113	0.4867	3.45845952088873e-293
1800	GCST90274848	rs9472184	43940269	A	G	-0.0602	0.0124	0.5217	1.2e-6
1801	GCST90274848	rs7808444	68565319	A	C	-0.0628	0.0137	0.6119	4.56e-6
1802	GCST90274848	rs1208181	144108520	T	C	-0.079	0.0166	0.8309	1.95e-6
1803	GCST90274848	rs11378248	4640472	CAAA	C	-0.1533	0.0325	0.0727	2.39e-6
1804	GCST90274848	rs4875579	5413008	C	G	-0.0741	0.0158	0.8345	2.73e-6
1805	GCST90274848	rs117976551	73592332	C	G	-0.2163	0.0449	0.9739	1.45e-6
1806	GCST90274848	rs6993770	106581528	A	T	0.1231	0.0134	0.7319	4.06e-20
1807	GCST90274848	rs11789392	2694914	T	C	0.1383	0.0131	0.5728	4.7e-26
1808	GCST90274848	rs145703410	3020960	T	C	-0.2475	0.053900000000000003	0.0153	4.39e-6
1809	GCST90274848	rs10822155	65071215	A	C	0.0838	0.0117	0.4155	7.93e-13
1810	GCST90274848	rs12784822	104076091	A	G	-0.3266	0.0715	0.0091	4.93e-6
1811	GCST90274848	rs10840177	2028103	C	G	-0.0683	0.0142	0.7087	1.51e-6
1812	GCST90274848	rs34536806	95274487	T	G	0.0992	0.0208	0.9024	1.85e-6
1813	GCST90274848	rs6582666	46909886	C	G	-0.1288	0.0265	0.9341	1.17e-6
1814	GCST90274848	rs145846107	75261276	T	C	0.2736	0.0582	0.0162	2.59e-6
1815	GCST90274848	rs138648222	29335624	C	G	0.1981	0.0397	0.0248	6.04e-7
1816	GCST90274848	rs144037665	77462624	A	C	-0.2779	0.0603	0.9871	4.05e-6
1817	GCST90274848	rs1203834	231541	T	C	0.1174	0.0253	0.069	3.48e-6
1818	GCST90274848	rs62640435	14759939	T	C	-0.0671	0.0127	0.296	1.27e-7

## Sheet: Supplementary table 3
Supplementary table 3. 101 SNPs for lung squamous cell carcinoma
NO.	SNP	Base_pair_location	Other_allele	Effect_allele	P_value	Beta	Sebeta	Af_alt	Af_alt_cases	Af_alt_controls
1	rs10915410	5293978	T	C	3.27756e-06	0.154215	0.0331458	0.555515	0.591141	0.555336
2	rs79944482	88181515	G	A	4.18533e-05	0.450033	0.109844	0.0163051	0.0266596	0.0162532
3	rs115350091	181034293	G	A	9.31687e-06	0.394594	0.0890239	0.0269807	0.0398996	0.026916
4	rs1281322	182132442	A	G	4.81138e-05	0.135919	0.0334396	0.576567	0.599481	0.576452
5	rs72756504	226795166	G	A	3.79595e-05	0.185701	0.045078	0.143004	0.16644	0.142887
6	rs12095868	246976651	A	G	3.09115e-05	-0.139181	0.0334036	0.582043	0.545736	0.582225
7	rs12620748	6726855	T	C	1.80559e-05	0.140962	0.0328762	0.438423	0.477807	0.438226
8	rs111282113	13516305	G	C	4.44416e-05	-0.36545	0.0895034	0.0437015	0.0312217	0.043764
9	rs77528201	40144578	T	G	1.07843e-05	0.343863	0.0781361	0.0374399	0.052436	0.0373648
10	rs2162011	63055432	G	A	9.38945e-06	-0.151199	0.0341246	0.384842	0.351573	0.385009
11	rs72819202	100227720	A	C	1.8775e-05	0.172545	0.0403239	0.192424	0.221049	0.19228
12	rs144062183	105665427	C	T	4.56415e-05	3.00984	0.738268	7.95343e-05	0.00104961	7.46731e-05
13	rs72845523	124149221	C	T	2.6215e-05	0.218594	0.0519958	0.0988035	0.11828	0.0987059
14	rs7569470	141849500	T	C	3.28678e-05	-0.166168	0.0400152	0.228002	0.207028	0.228107
15	rs7583077	156063047	T	C	9.72568e-06	0.158148	0.0357543	0.287462	0.312072	0.287338
16	rs7624219	1118765	T	G	2.76121e-05	0.253447	0.0604551	0.907327	0.925492	0.907235
17	rs1320173	61532442	A	G	3.63496e-06	-0.153047	0.0330466	0.443249	0.406976	0.443431
18	rs73134266	87011140	A	G	3.47888e-05	0.437405	0.105663	0.0194533	0.0292351	0.0194043
19	rs76403741	102191175	C	T	3.21092e-05	0.512891	0.123351	0.0132008	0.0223992	0.0131547
20	rs6438753	122661875	C	T	1.92199e-06	3.09522	0.650058	0.000140035	0.00141222	0.00013366
21	rs79460065	129948085	G	A	2.60753e-05	0.309515	0.0736014	0.041619	0.0573628	0.0415401
22	rs6764359	149813390	T	G	1.36971e-05	-0.391468	0.0900203	0.973167	0.960513	0.973231
23	rs716074	26467325	T	C	1.41335e-05	-0.144813	0.0333534	0.601772	0.567065	0.601946
24	rs72688576	102171661	T	C	1.65128e-05	0.384917	0.0893603	0.0272596	0.0393521	0.027199
25	rs13115814	123624353	A	C	4.03831e-05	-0.15471	0.0376856	0.273831	0.246612	0.273967
26	rs28646261	138638379	C	T	8.63774e-06	0.16208	0.0364329	0.69136	0.723218	0.6912
27	rs76521118	180861955	A	G	3.35622e-05	0.270176	0.0651364	0.0618532	0.0760026	0.0617823
28	rs6866294	1311578	T	C	3.66893e-07	0.167413	0.0329205	0.534982	0.574891	0.534782
29	rs116611131	12762246	C	T	2.70041e-05	0.423456	0.100886	0.0210202	0.0315151	0.0209676
30	rs111249212	23148363	C	T	3.96041e-06	0.552698	0.119802	0.013988	0.0236637	0.0139395
31	rs3797251	54205922	A	C	5.36303e-06	0.514884	0.11316	0.0154416	0.0255315	0.015391
32	rs375660943	101574821	A	ATATTTATTTATT	9.2809e-06	1.18248	0.266727	0.00219898	0.00602182	0.00217982
33	rs75198326	111205554	T	A	3.24945e-05	0.41129	0.0989809	0.0223277	0.0322569	0.0222779
34	rs1579426	115999135	C	G	8.39769e-06	-0.192651	0.0432459	0.186877	0.164044	0.186992
35	rs113584851	150449418	C	T	3.61926e-05	0.465322	0.112654	0.0174011	0.0250036	0.017363
36	rs76440129	7043103	G	A	2.0892e-05	0.366787	0.0861986	0.0295368	0.0421093	0.0294737
37	rs2734573	31526961	C	A	2.8372e-07	0.169256	0.032968	0.414441	0.459168	0.414217
38	rs55648446	38208351	C	T	2.75201e-05	0.671545	0.160156	0.00683129	0.0131904	0.00679942
39	rs113841009	131782870	C	T	1.72068e-05	0.367952	0.0856029	0.0324352	0.0431972	0.0323812
40	rs202083992	163316363	T	TA	4.68296e-05	0.34507	0.0847647	0.0335552	0.0445453	0.0335002
41	rs111465240	165163202	G	T	3.89915e-05	-0.473328	0.11507	0.0306415	0.0194167	0.0306978
42	rs6971573	5588819	C	T	4.32524e-05	-0.337456	0.0825201	0.0509172	0.0366123	0.0509889
43	rs4721009	11737804	A	T	3.06351e-06	0.22179	0.047528	0.847108	0.870529	0.84699
44	rs113153762	27887142	G	A	1.30774e-05	0.388677	0.0891704	0.0279821	0.0404709	0.0279195
45	rs117394964	87228418	T	G	1.15422e-05	-0.858466	0.195726	0.0109502	0.00507862	0.0109796
46	rs4731783	131300283	T	C	2.57176e-05	0.202161	0.0480375	0.853778	0.873065	0.853681
47	rs10272246	143495903	C	A	3.8369e-05	-0.166547	0.0404525	0.223552	0.196289	0.223689
48	rs2240380	244109	T	C	2.55853e-05	-0.178282	0.0423515	0.200157	0.173754	0.20029
49	rs11135969	27002110	G	A	1.19539e-05	-0.150262	0.0343188	0.378508	0.342535	0.378689
50	rs75855038	67608215	C	T	1.52128e-05	0.55617	0.128577	0.0119095	0.0199105	0.0118694
51	rs118019785	135552377	C	A	4.37804e-05	-0.54369	0.133043	0.0218538	0.0127596	0.0218994
52	rs75627660	28396387	T	C	1.53024e-05	-0.434495	0.100478	0.0354958	0.0232061	0.0355574
53	rs5029022	30010610	T	A	1.79387e-05	0.401642	0.0936423	0.958385	0.9729	0.958312
54	rs3010740	78349988	A	T	1.26987e-05	0.172663	0.0395542	0.204003	0.232396	0.203861
55	rs12376532	90651921	A	G	1.47877e-05	0.375954	0.0867886	0.0303521	0.0419017	0.0302942
56	rs144683540	133518495	C	G	1.51213e-05	0.42656	0.098583	0.0226626	0.0333623	0.022609
57	rs35776936	133847693	C	G	2.88922e-05	0.198285	0.0474136	0.128285	0.147168	0.12819
58	rs147411027	19362456	G	T	2.66502e-05	0.645603	0.153702	0.00720423	0.014146	0.00716944
59	rs10825914	56867117	G	C	1.18842e-05	-0.16301	0.0372195	0.761436	0.726102	0.761613
60	rs3824626	112160894	T	C	2.89594e-07	0.17042	0.0332197	0.534031	0.58148	0.533794
61	rs139515222	127346417	A	C	4.92538e-05	1.02201	0.25178	0.00235315	0.00602079	0.00233477
62	rs77905407	28933008	T	C	8.91928e-07	0.369186	0.0751279	0.0401983	0.0557811	0.0401202
63	rs11227670	56259261	A	G	3.79158e-05	-47.3792	11.5003	0.000236347	0.000142565	0.000236817
64	rs148716915	57481333	C	T	2.22587e-05	-0.444399	0.104788	0.0320024	0.0218909	0.032053
65	rs75251936	80486640	G	A	3.9094e-06	0.704811	0.152684	0.00809937	0.0148805	0.00806539
66	rs74781358	121788742	C	A	1.10141e-05	0.255113	0.0580297	0.0747444	0.0967086	0.0746344
67	rs145669970	133096130	A	ATGTGTGTG	3.18339e-05	1.71769	0.412912	0.000585876	0.00278312	0.000574865
68	rs147560086	945790	C	T	3.89682e-06	-0.185842	0.0402533	0.232594	0.19893	0.232763
69	rs117940916	76038726	A	T	3.52046e-05	-0.457762	0.110654	0.0287857	0.0198196	0.0288307
70	rs79879123	93236460	C	T	1.21832e-06	-0.297509	0.0613088	0.0939775	0.0699663	0.0940978
71	rs117374254	124224062	C	T	1.05245e-05	0.296989	0.067404	0.0592599	0.0701946	0.0592051
72	rs76929436	127195819	C	T	3.58492e-05	0.804446	0.194653	0.00450245	0.00943098	0.00447775
73	rs11571815	32394413	G	A	4.33501e-05	0.603902	0.147695	0.00913156	0.0150158	0.00910208
74	rs2669507	103998342	A	G	4.70219e-05	-0.166038	0.040796	0.222333	0.195915	0.222466
75	rs2065968	41510007	A	G	2.99185e-05	-0.218032	0.0522347	0.125512	0.103565	0.125622
76	rs1953471	44346362	G	T	7.79525e-06	0.165028	0.036913	0.711319	0.738391	0.711183
77	rs61980623	69910213	C	T	8.58855e-06	0.37052	0.0832637	0.0324207	0.0457943	0.0323536
78	rs117239425	88000446	G	A	3.19374e-05	-0.793681	0.190826	0.0129579	0.00554247	0.0129951
79	rs874941	50419870	C	T	1.42407e-05	-0.144879	0.0333814	0.615016	0.577677	0.615203
80	rs78739111	67032003	G	A	9.89783e-06	-0.255045	0.0577104	0.102204	0.0818953	0.102305
81	rs112973023	75878427	A	AC	4.33192e-06	-0.318263	0.069266	0.949577	0.933873	0.949656
82	rs8040868	78618839	T	C	1.39991e-18	0.289662	0.0329258	0.378169	0.449424	0.377812
83	rs3094481	2729235	C	T	5.75533e-06	0.221552	0.0488519	0.851795	0.879081	0.851658
84	rs79946690	70701755	T	G	2.64283e-05	0.441976	0.105176	0.0186268	0.0287919	0.0185758
85	rs57727356	7741183	C	A	3.98116e-05	0.157983	0.0384521	0.22019	0.251627	0.220032
86	rs7212116	14211332	G	C	1.60265e-05	0.70785	0.164079	0.00647337	0.0126934	0.0064422
87	rs142763757	50161614	T	A	4.16102e-05	0.610973	0.149078	0.00764352	0.0149363	0.00760698
88	rs72847133	65112213	A	G	2.47759e-05	0.282685	0.0670374	0.0567219	0.0734778	0.056638
89	rs1893346	10612524	A	G	9.6732e-06	0.158877	0.0359096	0.273347	0.302723	0.2732
90	rs7229928	22034167	C	G	1.38925e-05	0.178492	0.0410746	0.185422	0.209066	0.185303
91	rs4939739	53674946	T	C	7.5504e-06	0.170464	0.0380707	0.227522	0.259195	0.227364
92	rs2656869	1456545	A	G	2.35266e-05	0.147844	0.0349637	0.645168	0.676971	0.645009
93	rs79300835	12752615	G	A	4.96478e-05	-0.375121	0.0924565	0.0411388	0.0287671	0.0412008
94	rs450157	22833029	C	G	3.63312e-05	-0.256672	0.0621534	0.0886219	0.0688403	0.0887211
95	rs185064152	30593635	C	T	9.75686e-06	0.372083	0.0841342	0.0313325	0.0449937	0.0312641
96	rs116504986	45923678	G	A	2.4872e-05	-0.286554	0.0679689	0.0723401	0.0562067	0.0724209
97	rs4270418	11191180	C	T	3.45502e-06	0.169582	0.0365341	0.700433	0.734853	0.700261
98	rs2838873	45319438	C	T	1.00152e-05	0.15359	0.0347738	0.316434	0.344569	0.316293
99	rs2007382	24713060	G	A	3.12666e-05	0.173835	0.0417468	0.175164	0.202831	0.175025
100	rs75256343	28919388	C	T	5.72638e-06	-0.32795	0.0722954	0.0648404	0.0486084	0.0649217
101	rs76101325	37200639	G	A	2.02232e-05	-0.275326	0.0645939	0.0804027	0.0626955	0.0804915

## Sheet: Supplementary table 4
Supplementary table 4. 102 SNPs for lung adenocarcinoma
NO.	SNP	Base_pair_location	Other_allele	Effect_allele	P_value	Beta	Sebeta	Af_alt	Af_alt_cases	Af_alt_controls
1	rs60799863	7749668	C	CTT	4.43231e-05	1.81342	0.444063	0.000513239	0.00197404	0.00050468
2	rs79903918	21541389	G	A	7.40372e-06	0.480317	0.107172	0.0147819	0.0241356	0.0147271
3	rs4646483	46811545	C	T	2.51542e-06	0.19098	0.0405747	0.147769	0.175285	0.147608
4	rs28688309	58335577	A	T	2.32745e-05	0.358632	0.0847646	0.0258388	0.0376976	0.0257693
5	rs11208061	62926994	G	A	4.51398e-05	-0.13387	0.0328157	0.320082	0.299093	0.320205
6	rs141044807	85557372	A	G	3.55754e-05	0.793579	0.191941	0.00369634	0.00811265	0.00367046
7	rs116250941	90173365	T	G	2.65889e-05	0.404432	0.0962734	0.0203708	0.0291431	0.0203195
8	rs74641924	93998334	A	G	9.71628e-06	0.386665	0.0874136	0.0255338	0.0349795	0.0254785
9	rs114552883	102700911	T	G	9.12977e-06	0.575429	0.129694	0.00879859	0.0166344	0.00875268
10	rs10925239	236821248	T	G	4.80419e-05	-0.124778	0.030696	0.606483	0.577516	0.606653
11	rs149161040	4893546	G	A	4.64312e-05	-0.227657	0.0558955	0.0910342	0.0745717	0.0911306
12	rs141529638	22715196	G	A	2.42918e-05	0.604242	0.143142	0.00779818	0.0137785	0.00776314
13	rs78655201	61607386	C	T	2.57585e-05	0.182029	0.0432572	0.133002	0.150623	0.132899
14	rs71857752	139252062	TAC	T	3.09856e-05	0.12677	0.0304289	0.522417	0.555212	0.522225
15	rs10931305	187735710	T	A	2.42482e-05	0.211873	0.0501868	0.0898248	0.109234	0.089711
16	rs72973040	236052086	T	G	3.15014e-05	0.273988	0.0658256	0.0516493	0.0610847	0.051594
17	rs77980086	47522280	G	A	6.13677e-06	0.265659	0.0587531	0.0650739	0.0814808	0.0649778
18	rs9846174	121643792	T	C	7.53182e-06	0.155416	0.034706	0.232487	0.264096	0.232302
19	rs78401414	138289824	C	G	6.29738e-06	-0.360904	0.079914	0.0473255	0.0328164	0.0474105
20	rs2084433	151704997	C	T	4.96913e-05	-0.273564	0.0674288	0.0630346	0.0479319	0.063123
21	rs149225521	188247741	G	T	3.78443e-05	-0.339106	0.0823021	0.0441653	0.0311985	0.0442413
22	rs189139	2831000	C	T	1.35756e-05	-0.146253	0.0336166	0.303171	0.272968	0.303348
23	rs62299190	43191167	T	C	8.2264e-06	0.209706	0.0470277	0.105648	0.124043	0.10554
24	rs218278	54555109	C	T	9.5876e-07	-0.181492	0.0370397	0.23062	0.199556	0.230802
25	rs11940410	64903157	C	T	9.98275e-08	-0.282055	0.0529477	0.10186	0.0804938	0.101985
26	rs190380402	96867293	C	T	2.96388e-05	-0.48704	0.116622	0.0238686	0.015119	0.0239199
27	rs77669364	155056375	A	G	3.46386e-05	-0.408536	0.0986656	0.0307011	0.0211851	0.0307569
28	rs116612166	175109094	T	C	2.97927e-05	0.8828	0.211447	0.00344298	0.00685612	0.00342298
29	rs12515406	1087993	T	C	3.65342e-05	0.300499	0.0727888	0.0382353	0.0501356	0.0381656
30	rs2853677	1287079	G	A	6.24367e-08	-0.166572	0.0307801	0.625435	0.582868	0.625685
31	rs76227238	11437499	A	G	2.03489e-05	0.489063	0.114776	0.0120561	0.0215103	0.0120007
32	rs138993433	17178091	T	C	4.171e-06	0.532849	0.115769	0.0113732	0.020799	0.011318
33	rs4569832	53442657	C	T	1.33214e-05	-0.153543	0.0352588	0.771655	0.746733	0.771801
34	rs72772641	68092549	T	G	5.39647e-07	0.425054	0.0848132	0.0274779	0.0381023	0.0274157
35	rs831124	68278922	T	A	3.378e-05	-0.139858	0.0337302	0.738565	0.713057	0.738715
36	rs55843717	98436263	A	ATT	3.76903e-05	2.23865	0.543203	0.000994721	0.00223029	0.000987482
37	rs60255677	129340042	G	C	1.13797e-05	0.133503	0.0304166	0.519133	0.550182	0.518951
38	rs4913081	140328198	T	C	4.25138e-05	-0.148477	0.0362726	0.794114	0.768159	0.794266
39	rs72812965	180540473	C	T	3.23616e-05	-0.619056	0.148948	0.0148591	0.00811176	0.0148987
40	rs73029582	158516921	C	A	2.81806e-05	-0.365903	0.0873758	0.0377527	0.0275729	0.0378123
41	rs16895714	163950422	T	C	2.54384e-05	-0.2579	0.0612461	0.0753682	0.0596594	0.0754602
42	rs12155442	13080664	G	A	2.67141e-05	0.1274	0.0303346	0.527921	0.561041	0.527727
43	rs2721806	24740434	C	T	3.32162e-06	-0.151574	0.0325976	0.327632	0.298112	0.327805
44	rs75756499	57161539	G	C	9.03525e-06	0.266269	0.0599832	0.0575113	0.0743658	0.0574126
45	rs137964855	71868457	C	T	4.8207e-05	0.250601	0.0616613	0.0540509	0.0699096	0.053958
46	rs60740595	98534771	C	T	3.03096e-05	-0.249882	0.0599076	0.0829422	0.0651512	0.0830464
47	rs13221116	128303013	C	A	1.12894e-05	-0.194676	0.0443365	0.15239	0.130439	0.152519
48	rs74812226	132226640	T	G	2.62706e-05	0.310744	0.0739235	0.0353632	0.0503088	0.0352756
49	rs2442585	6583204	A	G	3.07001e-05	0.142126	0.0340977	0.252331	0.278101	0.25218
50	rs182757083	22982403	C	T	4.06705e-06	0.362384	0.0786437	0.0329795	0.043519	0.0329178
51	rs67296183	86884926	C	T	2.90857e-05	0.140437	0.0335933	0.267424	0.294893	0.267263
52	rs117868115	102856099	T	G	2.63148e-05	-0.452732	0.107711	0.0286872	0.0173837	0.0287534
53	rs80104084	1763360	C	G	3.44294e-05	0.336063	0.0811354	0.0291975	0.0402425	0.0291328
54	rs3866503	33585811	A	G	4.45492e-05	0.124368	0.0304635	0.512217	0.538681	0.512062
55	rs62576075	102955792	T	C	2.54343e-05	1.14078	0.27091	0.00136674	0.00446589	0.00134858
56	rs11254976	7058600	G	A	4.77408e-05	0.123765	0.0304358	0.424856	0.453199	0.42469
57	rs10508584	19427058	T	C	4.00111e-07	0.232598	0.0458872	0.105292	0.132745	0.105131
58	rs28621763	38098199	T	C	4.35351e-05	0.371616	0.090907	0.0234222	0.0338989	0.0233608
59	rs143637882	88018684	G	A	2.45194e-05	-0.375772	0.0890628	0.0372804	0.0256899	0.0373483
60	rs7907606	103920874	T	G	9.35406e-07	0.205933	0.0419863	0.136677	0.162848	0.136524
61	rs11245328	124669844	G	A	4.78641e-06	0.14031	0.030676	0.403093	0.425635	0.402961
62	rs138950990	125869780	A	T	4.28006e-05	2.15758	0.527292	0.000214788	0.00145093	0.000207546
63	rs12253830	130393256	G	A	1.13378e-06	-0.154478	0.0317408	0.68593	0.648072	0.686151
64	rs11034499	37908653	C	A	1.56279e-05	-0.343738	0.0795756	0.0467674	0.0330841	0.0468476
65	rs61904449	114089435	T	C	6.58097e-07	0.303265	0.0609782	0.0535288	0.0729475	0.053415
66	rs76566554	134804056	G	A	3.22419e-06	0.365446	0.0784894	0.0320801	0.0436047	0.0320126
67	rs7134738	26205237	T	C	4.79833e-05	-0.126775	0.031185	0.397128	0.373035	0.397269
68	rs1353892	90322242	A	G	6.12703e-06	-0.15046	0.0332733	0.729701	0.695037	0.729905
69	rs9509448	20927431	C	T	1.73656e-05	0.174073	0.0405169	0.814967	0.840248	0.814819
70	rs76528807	64737333	T	C	1.17268e-05	-0.587103	0.133962	0.0189911	0.0105117	0.0190408
71	rs140610584	68364880	T	A	2.17596e-05	0.652054	0.153568	0.00609694	0.0124698	0.0060596
72	rs12587490	25181974	C	G	3.44929e-05	0.187398	0.0452479	0.115067	0.134316	0.114955
73	rs113736101	89873654	T	C	1.54365e-05	0.381623	0.0882903	0.0242617	0.0348143	0.0241998
74	rs34700358	68699655	C	T	8.23209e-06	0.15083	0.0338255	0.258126	0.285481	0.257966
75	rs56077333	78606661	C	A	1.77215e-17	0.264273	0.0310623	0.328284	0.389894	0.327923
76	rs11856037	90124383	G	A	3.95494e-05	-0.142664	0.0347105	0.270182	0.243283	0.27034
77	rs4932313	90279106	T	G	2.14768e-05	-0.139129	0.0327444	0.714286	0.682276	0.714474
78	rs138036227	2098270	G	A	1.19765e-05	0.233838	0.0534119	0.079011	0.0958566	0.0789123
79	rs4480808	26133654	C	T	2.21615e-05	-0.233531	0.0550532	0.0955976	0.0768559	0.0957074
80	rs78568600	61100746	T	A	1.16263e-05	0.327351	0.0746613	0.0352275	0.048219	0.0351514
81	rs7203990	82151715	A	G	1.38245e-06	-0.183948	0.0381041	0.826501	0.794868	0.826687
82	rs7406591	1590705	G	T	2.01219e-05	0.224139	0.0525712	0.0827012	0.0984033	0.0826092
83	rs139887847	1766470	C	T	2.18917e-06	0.481697	0.101728	0.0176963	0.0261123	0.017647
84	rs111563226	35211558	A	AT	1.56239e-05	0.671927	0.155549	0.00588526	0.0119441	0.00584976
85	rs72832227	37820558	A	T	4.96215e-05	0.241332	0.0594795	0.0624572	0.0757036	0.0623796
86	rs56013300	70893719	T	A	2.594e-06	0.182549	0.0388354	0.174903	0.197253	0.174772
87	rs71382201	76265848	A	G	4.68727e-05	0.124503	0.0305851	0.538639	0.563495	0.538493
88	rs140619432	27595211	T	C	2.81611e-05	0.598738	0.14297	0.00712475	0.0138545	0.00708532
89	rs17718949	32033272	G	C	1.22976e-06	-0.151915	0.0313176	0.389902	0.353096	0.390118
90	rs35922794	60197908	T	C	1.6205e-06	0.253501	0.0528592	0.0770552	0.0976531	0.0769345
91	rs8107869	32455914	G	A	1.31504e-06	-0.146405	0.0302648	0.588331	0.550287	0.588554
92	rs15909	43182898	T	C	4.70836e-05	-0.495448	0.121742	0.0232425	0.0154044	0.0232884
93	rs73570911	45570298	C	T	2.93191e-05	0.20367	0.04874	0.0942232	0.114912	0.094102
94	rs141843477	57049248	G	A	4.6489e-06	-0.499972	0.109163	0.0254639	0.0163366	0.0255173
95	rs195569	5052117	A	G	9.48156e-06	0.136201	0.0307544	0.562232	0.592565	0.562054
96	rs7265068	10661481	A	G	2.51924e-05	-0.127998	0.0303811	0.46413	0.429054	0.464335
97	rs145566010	48601096	C	T	3.05893e-05	0.731505	0.175462	0.00450165	0.00950879	0.00447232
98	rs112964988	55456521	T	C	3.02914e-05	0.969622	0.232453	0.00209243	0.00563052	0.0020717
99	rs6062501	63710579	T	G	1.45902e-05	-0.149813	0.0345606	0.280027	0.251212	0.280196
100	rs964035	14879291	C	A	3.9874e-05	0.138287	0.0336612	0.703555	0.7287	0.703408
101	rs149836146	36716061	G	A	9.74473e-06	-0.563504	0.12741	0.0210742	0.012059	0.021127
102	rs139095	44168417	A	C	6.37382e-06	0.169263	0.0375007	0.777382	0.803516	0.777229

## Sheet: Supplementary table 5
Supplementary table 5. 73 SNPs for small cell lung cancer
NO.	SNP	Base_pair_location	Other_allele	Effect_allele	P_value	Beta	Sebeta	Af_alt	Af_alt_cases	Af_alt_controls
1	rs79965113	7691679	C	T	2.72095e-05	0.388973	0.0927087	0.0563768	0.0768977	0.0563276
2	rs11249215	24970693	G	A	1.29891e-05	0.204159	0.0468224	0.537842	0.583246	0.537733
3	rs3034530	47810155	C	T	1.85669e-05	-0.209838	0.0490108	0.371764	0.324459	0.371877
4	rs116266809	82852420	C	T	2.56165e-05	-1.03582	0.24608	0.0164584	0.00596648	0.0164835
5	rs10922733	89842542	A	C	1.66575e-05	-0.203007	0.0471502	0.613351	0.565711	0.613465
6	rs79764801	187640654	A	G	1.5574e-05	-0.601852	0.139304	0.0397108	0.0226429	0.0397518
7	rs11118120	218532419	A	C	9.1992e-06	0.246358	0.0555462	0.19977	0.241942	0.199668
8	rs2749722	231357151	C	T	1.84774e-06	-0.23278	0.0488069	0.690983	0.63595	0.691115
9	rs115860587	14968528	C	T	1.34716e-05	0.692961	0.159217	0.0146568	0.0277292	0.0146254
10	rs4852278	72037478	G	A	3.24758e-06	-0.224983	0.0483365	0.393813	0.343344	0.393934
11	rs183527970	78274730	C	G	1.12055e-05	3.32818	0.757696	0.000196028	0.00220022	0.000191218
12	rs145851299	105700508	T	A	2.32456e-05	1.37562	0.325115	0.00210817	0.00770724	0.00209473
13	rs17774753	166778832	C	T	4.21415e-05	-0.441101	0.107706	0.0631653	0.0413188	0.0632177
14	rs115994515	212096028	A	G	1.6855e-05	-0.819974	0.190561	0.0263792	0.010451	0.0264175
15	rs2323697	6494694	T	C	1.13923e-05	0.478861	0.109107	0.0352087	0.055562	0.0351599
16	rs150324966	197931403	A	G	3.91543e-05	0.539928	0.131292	0.0227907	0.0403482	0.0227486
17	rs74866389	33706888	T	A	3.96735e-05	0.428743	0.104333	0.0409485	0.0609504	0.0409005
18	rs80159111	47057790	C	T	4.18803e-05	-0.733326	0.178997	0.0270366	0.0127397	0.0270709
19	rs115284409	47422588	C	A	4.11121e-05	-1.76255	0.429771	0.00794299	0.00116698	0.00795925
20	rs114142749	59138905	C	T	2.91931e-05	0.591824	0.141596	0.0187662	0.0336591	0.0187305
21	rs62303078	84728027	G	T	1.01305e-05	0.627253	0.142093	0.0175736	0.0342242	0.0175336
22	rs72707949	184575463	C	T	5.4245e-07	0.3743	0.0747008	0.0871809	0.123109	0.0870946
23	rs6882046	88673046	A	G	3.23929e-05	0.238561	0.0574021	0.179529	0.222921	0.179425
24	rs62399431	31026103	G	C	8.37915e-06	-0.254591	0.0571439	0.240341	0.194374	0.240452
25	rs987856	40268607	A	C	1.89069e-06	0.245948	0.051618	0.678048	0.731828	0.677919
26	rs117047316	99869538	C	T	2.05386e-05	0.607992	0.142756	0.01864	0.0337712	0.0186037
27	rs2034458	156081584	C	T	3.56492e-05	-0.37136	0.0898304	0.0881118	0.0626998	0.0881728
28	rs140710628	568191	G	A	4.82736e-05	0.809183	0.199118	0.00804433	0.0181928	0.00801997
29	rs118001481	85513007	T	C	1.01543e-05	0.621604	0.14083	0.0188339	0.0349253	0.0187953
30	rs10487024	88493975	G	T	4.03227e-05	0.264985	0.0645419	0.13419	0.167111	0.134111
31	rs17269065	94521525	G	A	1.51747e-05	0.51527	0.119106	0.0272823	0.0474644	0.0272339
32	rs9642653	155143431	C	T	5.82546e-06	0.212727	0.0469323	0.414489	0.467152	0.414362
33	rs7819751	81245245	G	C	4.14105e-05	-0.310267	0.0756848	0.129132	0.0963998	0.129211
34	rs34949870	81248928	A	T	2.94266e-05	-0.316921	0.0758573	0.128545	0.0951056	0.128625
35	rs371097184	115038632	G	GTTT	4.26226e-05	3.05929	0.747485	0.000186318	0.00206432	0.000181811
36	rs111916736	127350273	G	A	8.96396e-06	0.719421	0.162004	0.0134625	0.0266011	0.013431
37	rs4130784	135874813	C	T	2.53612e-05	0.206587	0.0490523	0.306065	0.356181	0.305944
38	rs75760665	14055045	C	A	5.82438e-06	0.517072	0.114077	0.0322929	0.0514075	0.0322471
39	rs62532786	14305330	T	C	4.20059e-05	0.641999	0.156732	0.0147744	0.0280787	0.0147424
40	rs10869162	72306542	C	A	2.8152e-05	-0.223895	0.0534621	0.283242	0.23774	0.283351
41	rs72748419	79206613	T	G	2.3151e-05	0.391347	0.0924709	0.0513436	0.0776958	0.0512803
42	rs439347	98734064	G	A	1.43976e-05	-1.77915	0.410159	0.00878499	0.00109364	0.00880345
43	rs62568152	104292419	T	C	4.3448e-05	-0.365101	0.0893032	0.0869634	0.0640199	0.0870185
44	rs28579913	24765641	T	A	2.25824e-05	0.248807	0.0587128	0.169955	0.210009	0.169859
45	rs1201342	66841050	G	C	4.81105e-05	-0.283931	0.0698543	0.89079	0.860707	0.890862
46	rs148885448	80651666	A	C	3.30941e-05	1.12455	0.270906	0.00346953	0.0107983	0.00345194
47	rs74662815	114316110	G	A	8.71405e-06	0.789902	0.177632	0.0103613	0.0224099	0.0103324
48	rs1522761	125810162	C	A	2.74903e-05	0.19707	0.0469963	0.544754	0.595565	0.544632
49	rs56167132	11323666	G	C	3.1779e-05	0.429454	0.103226	0.0404632	0.0631549	0.0404088
50	rs1450543	44804454	A	T	8.96561e-06	3.35292	0.755039	0.000153678	0.00219375	0.000148782
51	rs932052	63401449	C	T	2.93089e-07	0.244143	0.0476113	0.348984	0.408538	0.348841
52	rs1524551	102761219	C	G	2.16182e-06	0.347001	0.0732428	0.860738	0.897979	0.860649
53	rs11058910	127009134	C	A	4.04753e-06	-0.545399	0.118335	0.0553785	0.0323001	0.0554339
54	rs35293680	31793431	C	CTT	2.11028e-05	2.32624	0.546978	0.000546106	0.00363468	0.000538693
55	rs17100307	71718034	G	A	1.58016e-05	-0.506542	0.117331	0.056175	0.0336957	0.056229
56	rs7153192	92651098	G	A	2.60633e-05	0.19534	0.0464499	0.46387	0.511008	0.463756
57	rs12591983	58249220	C	T	1.12326e-05	0.305985	0.0696691	0.106833	0.139962	0.106753
58	rs569207	78580777	C	T	5.04685e-08	-0.292658	0.0537021	0.287613	0.226193	0.287761
59	rs112959665	99310964	G	C	3.88249e-07	-1.21758	0.239934	0.0178976	0.00541642	0.0179276
60	rs77398813	12347826	G	A	2.13791e-05	0.832942	0.195987	0.00817233	0.0186285	0.00814723
61	rs1423726	73434017	C	T	9.35449e-07	-0.316536	0.0645365	0.175573	0.13642	0.175667
62	rs4985926	20779551	T	C	4.67466e-05	0.196637	0.0482981	0.596462	0.639861	0.596358
63	rs146427373	57746026	C	A	4.96147e-05	-0.541285	0.133406	0.0476839	0.025281	0.0477376
64	rs8098699	68813511	A	G	6.54455e-06	-0.374208	0.0830101	0.110456	0.07487	0.110541
65	rs8106146	19035941	T	A	6.20512e-07	1.74255	0.349578	0.00140615	0.00761449	0.00139125
66	rs148475795	3664711	A	G	3.23542e-05	0.573279	0.137932	0.0189951	0.035801	0.0189548
67	rs6052795	4727672	C	T	1.94729e-05	-0.39743	0.0930565	0.0828053	0.0582303	0.0828642
68	rs221010	9842555	G	A	8.24252e-06	0.720393	0.161567	0.0134161	0.027259	0.0133828
69	rs2038226	19942803	T	G	3.69275e-05	0.26261	0.0636491	0.138435	0.174147	0.13835
70	rs35561608	46529089	A	G	4.62381e-05	0.242964	0.0596396	0.166873	0.205375	0.16678
71	rs2427012	61245231	A	G	1.76905e-05	-0.303012	0.0705957	0.148	0.110561	0.14809
72	rs6090385	63360368	C	A	4.36204e-05	-0.191979	0.0469683	0.579848	0.529533	0.579969
73	rs78788446	41087337	C	A	4.68889e-05	0.441099	0.108362	0.0368836	0.0558187	0.0368382

## Sheet: Supplementary table 6
Supplementary table 6. Causal effects of gut microbiota on lung cancer
Exposure-ID	Exposure-trait	Outcome	nsnp	Beta	Se	Pvalue	OR	OR_lci95	OR_uci95	Heter.Stat	Heter.p	Egger_intercept	Egger_intercept_se	Egger_intercept_pval
GCST90032538	Rhodovulum abundance in stool	Lung squamous cell carcinoma	4	1.32689	0.67022	0.0477279	3.76931	1.01335	14.0205	1.83711	0.606894	-0.0144458	0.070221	0.856049
GCST90032329	Clostridium tertium abundance in stool	Lung squamous cell carcinoma	7	0.893407	0.344158	0.00943383	2.44344	1.24465	4.79684	6.13794	0.407917	0.00865038	0.0530122	0.876769
GCST90032195	Atopobiaceae abundance in stool	Lung squamous cell carcinoma	10	0.80664	0.348969	0.0208054	2.24037	1.1305	4.43984	9.23021	0.416301	0.0457601	0.0302439	0.168726
GCST90032478	Methanobrevibacter B abundance in stool	Lung squamous cell carcinoma	9	0.780874	0.396524	0.0489191	2.18338	1.00369	4.74961	9.761	0.282203	-0.0111229	0.0544018	0.843813
GCST90032350	Dysgonomonadaceae abundance in stool	Lung squamous cell carcinoma	13	0.757619	0.332898	0.0228562	2.13319	1.11086	4.09636	3.59924	0.989632	0.00240022	0.0309605	0.939598
GCST90032418	Gillisia abundance in stool	Lung squamous cell carcinoma	10	0.725344	0.33945	0.0326124	2.06544	1.06186	4.01752	6.86412	0.651264	0.0878087	0.0768573	0.286288
GCST90032299	CAG-822 sp000432855 abundance in stool	Lung squamous cell carcinoma	7	0.533177	0.267147	0.0459536	1.70434	1.00961	2.87711	7.53423	0.274249	-0.0391489	0.0606278	0.546918
GCST90032641	Veillonellaceae abundance in stool	Lung squamous cell carcinoma	10	0.338651	0.153687	0.0275586	1.40305	1.03813	1.89625	4.80842	0.850679	-0.0359491	0.0374577	0.365297
GCST90032227	Bifidobacterium longum abundance in stool	Lung squamous cell carcinoma	8	0.301502	0.148258	0.0419894	1.35189	1.01098	1.80776	7.72897	0.357099	-0.0650824	0.0450758	0.198895
GCST90032334	Coprobacillus abundance in stool	Lung squamous cell carcinoma	15	-0.280921	0.13976	0.0444284	0.755088	0.574158	0.993033	8.19941	0.878681	-0.044279	0.03356	0.209803
GCST90032472	Megamonas abundance in stool	Lung squamous cell carcinoma	31	-0.29653	0.134715	0.027724	0.743393	0.570883	0.968033	46.4184	0.0283338	-0.0188177	0.0396923	0.638987
GCST90032382	Faecalicatena lactaris abundance in stool	Lung squamous cell carcinoma	8	-0.372992	0.168207	0.0265919	0.688671	0.495257	0.957618	5.44793	0.605471	0.0797035	0.053061	0.183751
GCST90032286	CAG-485 sp002362485 abundance in stool	Lung squamous cell carcinoma	9	-0.414989	0.205088	0.043025	0.660348	0.441772	0.987068	4.11394	0.8467	0.0202791	0.0473127	0.681082
GCST90032294	CAG-632 abundance in stool	Lung squamous cell carcinoma	21	-0.453579	0.180594	0.0120186	0.63535	0.445953	0.905186	11.0544	0.944798	0.0205447	0.0310494	0.516122
GCST90032412	GCA-900066755 abundance in stool	Lung squamous cell carcinoma	12	-0.596523	0.214092	0.00533143	0.550723	0.361988	0.837861	9.20037	0.603403	0.0303087	0.0344648	0.399817
GCST90032411	GCA-900066755 sp900066755 abundance in stool	Lung squamous cell carcinoma	14	-0.618704	0.231883	0.00762641	0.538642	0.341915	0.84856	13.4799	0.411465	0.0188416	0.0383531	0.6321
GCST90032616	UBA3855 sp900316885 abundance in stool	Lung squamous cell carcinoma	9	-0.717607	0.354558	0.0429753	0.487918	0.243524	0.977581	8.55759	0.380979	-0.0720879	0.0543778	0.226568
GCST90032558	SAR324 abundance in stool	Lung squamous cell carcinoma	11	-1.29155	0.598676	0.0309788	0.274844	0.0850128	0.888567	4.86545	0.899983	0.00574159	0.0332575	0.866754
GCST90032416	Geobacteraceae abundance in stool	Lung squamous cell carcinoma	5	-1.66023	0.772525	0.0316273	0.190096	0.0418202	0.864091	3.31114	0.507169	0.0948639	0.052841	0.170486
GCST90032197	Azorhizobium abundance in stool	Lung adenocarcinoma	6	1.16501	0.536242	0.0298139	3.20597	1.12073	9.17101	4.61632	0.464473	-0.0397684	0.0481324	0.455107
GCST90032406	Fusobacterium A abundance in stool	Lung adenocarcinoma	11	0.688035	0.344155	0.0455865	1.9898	1.01358	3.90625	16.3662	0.0896184	-0.031484	0.0737459	0.679465
GCST90032595	UBA1191 abundance in stool	Lung adenocarcinoma	8	0.569329	0.259039	0.0279595	1.76708	1.06355	2.93599	2.12347	0.952691	0.0234931	0.0366539	0.545246
GCST90032287	CAG-485 sp002404675 abundance in stool	Lung adenocarcinoma	9	0.494706	0.242979	0.0417502	1.64002	1.01864	2.64044	6.89522	0.547979	-0.0172602	0.054484	0.760638
GCST90032335	Coprobacter secundus abundance in stool	Lung adenocarcinoma	6	0.455648	0.225719	0.043523	1.5772	1.01333	2.45483	1.82906	0.872256	0.00247789	0.0386179	0.951918
GCST90032176	Acidaminococcus fermentans abundance in stool	Lung adenocarcinoma	12	0.397918	0.202117	0.0489823	1.48872	1.00177	2.21238	7.18826	0.783639	-0.006262	0.0299665	0.838669
GCST90032365	Enteroscipio abundance in stool	Lung adenocarcinoma	12	0.384041	0.176246	0.0293313	1.46821	1.03935	2.07401	12.0666	0.358661	0.0453383	0.0374511	0.253884
GCST90032260	CAG-177 sp003538135 abundance in stool	Lung adenocarcinoma	9	0.342362	0.159871	0.0322346	1.40827	1.02944	1.92651	10.0786	0.259552	-0.0588653	0.0345911	0.132592
GCST90032571	Succinivibrio abundance in stool	Lung adenocarcinoma	28	0.318453	0.130561	0.0147238	1.375	1.06455	1.77598	33.4989	0.181101	0.00572373	0.0286221	0.843055
GCST90032221	Bifidobacterium angulatum abundance in stool	Lung adenocarcinoma	15	0.314959	0.106675	0.00315207	1.3702	1.11168	1.68884	8.96704	0.833156	-0.0315634	0.0293949	0.302452
GCST90032210	Bacteroides eggerthii abundance in stool	Lung adenocarcinoma	9	0.312516	0.091592	0.000644768	1.36686	1.14225	1.63564	5.19799	0.73622	-0.0110209	0.0424768	0.802748
GCST90032589	Turicibacter abundance in stool	Lung adenocarcinoma	9	0.290984	0.144484	0.0440138	1.33774	1.00783	1.77566	3.88191	0.867618	0.0362739	0.0470706	0.466137
GCST90032215	Bacteroides stercoris abundance in stool	Lung adenocarcinoma	8	-0.287682	0.130263	0.0272114	0.75	0.581004	0.968152	9.5679	0.214411	-0.026416	0.0463297	0.589256
GCST90032279	CAG-448 sp003150135 abundance in stool	Lung adenocarcinoma	10	-0.28838	0.124466	0.020507	0.749477	0.587233	0.956546	8.36219	0.498098	-0.0146105	0.0274231	0.608663
GCST90032280	CAG-448 abundance in stool	Lung adenocarcinoma	12	-0.319003	0.120056	0.00788102	0.726874	0.574468	0.919713	6.33835	0.849862	-0.0186063	0.0396779	0.649174
GCST90032644	Victivallis sp002998355 abundance in stool	Lung adenocarcinoma	10	-0.327616	0.114419	0.00419259	0.720639	0.575867	0.901807	9.79101	0.367667	0.0481611	0.043148	0.296745
GCST90032408	GCA-900066495 sp900066495 abundance in stool	Lung adenocarcinoma	15	-0.470719	0.194675	0.0156071	0.624553	0.426441	0.914703	16.1159	0.306347	0.014446	0.0357229	0.692499
GCST90032325	Clostridium M sp001304855 abundance in stool	Lung adenocarcinoma	8	-0.56586	0.283507	0.0459419	0.567872	0.32578	0.989866	6.55651	0.476467	0.00460268	0.0416827	0.915676
GCST90032529	Providencia abundance in stool	Lung adenocarcinoma	13	-0.733741	0.306902	0.0168118	0.480109	0.263087	0.876154	9.45311	0.663819	-0.0400661	0.036064	0.290274
GCST90032467	Magnetospirillum A abundance in stool	Lung adenocarcinoma	6	-1.13393	0.548708	0.0387771	0.321767	0.109767	0.943214	4.86454	0.432635	-0.0140801	0.083099	0.873676
GCST90032198	Bacillaceae A abundance in stool	Lung adenocarcinoma	8	-2.25624	0.775274	0.00361136	0.104743	0.0229192	0.478688	5.62939	0.583626	-0.0715317	0.0390806	0.116929
GCST90032496	Paenibacillales abundance in stool	Lung adenocarcinoma	6	-2.90385	1.42961	0.0422325	0.0548116	0.00332632	0.903192	3.81608	0.576188	-0.0668305	0.0547609	0.289336
GCST90032513	Poseidoniaceae abundance in stool	Small cell lung cancer	11	2.19147	1.06943	0.040442	8.94838	1.1001	72.7876	15.8113	0.105164	0.104565	0.0585748	0.107895
GCST90032484	Mycobacteriaceae abundance in stool	Small cell lung cancer	10	1.97772	0.868147	0.0227208	7.22627	1.31805	39.6183	8.33193	0.501073	-0.016352	0.0487102	0.745731
GCST90032323	Clostridium I abundance in stool	Small cell lung cancer	6	1.51494	0.767776	0.0484787	4.54913	1.01015	20.4867	3.14517	0.677616	-0.0275242	0.0797189	0.747287
GCST90032559	SM23-33 abundance in stool	Small cell lung cancer	14	1.37107	0.569187	0.0160045	3.93955	1.29105	12.0212	7.80324	0.856178	-0.0111101	0.0555737	0.844894
GCST90032348	Dorea abundance in stool	Small cell lung cancer	6	1.19267	0.546767	0.0291607	3.29586	1.12863	9.62468	2.23002	0.816488	-0.00707207	0.0676007	0.921717
GCST90032208	Bacteroides A abundance in stool	Small cell lung cancer	7	0.649513	0.196185	0.000930592	1.91461	1.30342	2.81239	5.5417	0.476431	-0.0912093	0.0558516	0.163383
GCST90032227	Bifidobacterium longum abundance in stool	Small cell lung cancer	8	0.428727	0.203866	0.0354667	1.5353	1.02958	2.28943	2.85998	0.897646	-0.0185582	0.0652411	0.785623
GCST90032275	CAG-349 abundance in stool	Small cell lung cancer	15	-0.347492	0.128295	0.00675791	0.706458	0.549389	0.908433	10.3946	0.732803	0.0790882	0.0429561	0.0885295
GCST90032620	UBA6398 abundance in stool	Small cell lung cancer	14	-0.404639	0.189637	0.032863	0.667218	0.460092	0.967587	8.22792	0.828441	-0.0162496	0.0810994	0.84455
GCST90032334	Coprobacillus abundance in stool	Small cell lung cancer	15	-0.429586	0.200607	0.0322394	0.650779	0.439211	0.964258	6.86346	0.939847	0.0296816	0.0480894	0.547751
GCST90032443	KLE1615 sp900066985 abundance in stool	Small cell lung cancer	9	-0.550282	0.274423	0.0449385	0.576787	0.336839	0.987665	6.52928	0.588162	0.00488148	0.0667063	0.943711
GCST90032444	KLE1615 abundance in stool	Small cell lung cancer	8	-0.607359	0.248978	0.0147113	0.544788	0.334421	0.887486	2.98697	0.886205	0.0257147	0.0581701	0.673934
GCST90032255	CAG-145 abundance in stool	Small cell lung cancer	7	-0.921393	0.352	0.00885528	0.397964	0.199625	0.793365	1.94547	0.924645	-0.0398876	0.0740154	0.613069
GCST90032628	UBA737 sp002451855 abundance in stool	Small cell lung cancer	15	-0.958496	0.278464	0.000577253	0.383469	0.222176	0.661856	5.42465	0.978982	-0.00735569	0.0423104	0.864661
GCST90032566	Stappia abundance in stool	Small cell lung cancer	11	-1.40535	0.660296	0.0333068	0.245281	0.0672369	0.894785	12.1172	0.27729	0.0820417	0.0439822	0.0950016

## Sheet: Supplementary table 7
Supplementary table 7. Causal effects of cytokines on lung cancer
Exposure-ID	Exposure-trait	Outcome	nsnp	Beta	Se	Pvalue	OR	OR_lci95	OR_uci95	Heter.Stat	Heter.p	Egger_intercept	egger_intercept_se	egger_intercept_pval
GCST90274810	Interleukin-24 levels (IL-24)	Lung squamous cell carcinoma	10	0.387096	0.181978	0.0334072	1.4727	1.03089	2.10386	8.13587	0.520514	-0.0182304	0.0472153	0.709479
GCST90274764	Eotaxin levels (CCL11)	Lung squamous cell carcinoma	20	0.355489	0.12009	0.00307449	1.42688	1.12762	1.80555	25.9476	0.131656	0.000660751	0.0281195	0.981512
GCST90274786	Protein S100-A12 levels (EN-RAGE)	Lung squamous cell carcinoma	16	0.319478	0.118727	0.00712656	1.37641	1.09065	1.73704	13.6842	0.549601	-0.0105103	0.0263239	0.695719
GCST90274821	Monocyte chemoattractant protein-1 levels (CCL8)	Lung squamous cell carcinoma	21	0.2112	0.0771583	0.0061959	1.23516	1.0618	1.43682	15.0129	0.775668	0.0242222	0.0188746	0.214812
GCST90274843	TNF-related apoptosis-inducing ligand levels (TRAIL)	Lung squamous cell carcinoma	27	-0.155412	0.0663073	0.0190875	0.856062	0.751733	0.974871	30.3161	0.254724	-0.0371278	0.0185109	0.0558223
GCST90274807	Interleukin-20 levels (IL-20)	Lung squamous cell carcinoma	11	-0.329956	0.160929	0.0403339	0.718956	0.524465	0.985571	4.65905	0.91276	-0.0137149	0.0537533	0.804346
GCST90274838	Transforming growth factor-alpha levels (TGF-alpha)	Lung adenocarcinoma	15	0.306219	0.130677	0.0191128	1.35828	1.05137	1.75479	18.404	0.188994	-0.0444401	0.0287139	0.14569
GCST90274795	Interleukin-10 levels (IL-10)	Lung adenocarcinoma	20	0.172994	0.0876643	0.0484529	1.18886	1.00117	1.41173	16.4993	0.623751	-0.00385403	0.0204262	0.852454
GCST90274843	TNF-related apoptosis-inducing ligand levels (TRAIL)	Lung adenocarcinoma	27	-0.126602	0.0565261	0.0251096	0.881084	0.788681	0.984313	21.6449	0.707957	-0.0010314	0.0166751	0.951172
GCST90274791	Fms-related tyrosine kinase 3 ligand levels (FIt3L)	Lung adenocarcinoma	28	-0.167069	0.0819268	0.0414256	0.846141	0.720618	0.993529	33.9153	0.168525	-0.00397761	0.0141955	0.78154
GCST90274789	Fibroblast growth factor 23 levels (FGF-23)	Small cell lung cancer	16	0.332334	0.167068	0.0466772	1.39422	1.00489	1.93438	6.34457	0.97336	-0.0313065	0.035739	0.395824
GCST90274800	Interleukin-15 receptor subunit alpha levels (IL-15RA)	Small cell lung cancer	15	-0.208343	0.0968094	0.0313903	0.811929	0.671602	0.981576	12.316	0.580938	0.00873976	0.027054	0.751796
GCST90274763	Caspase 8 levels (CASP-8)	Small cell lung cancer	14	-0.372632	0.178614	0.0369567	0.688919	0.485433	0.977704	12.895	0.455954	0.0599599	0.0444803	0.202552

## Sheet: Supplementary table 8
Supplementary table 8. Causal effects of gut microbiota on cytokines
Disease	Exposure	Outcome	nsnp	Beta	Se	Pvalue	OR	OR_lci95	OR_uci95	Heter.Stat	Heter.p	Egger_intercept	Egger_intercept_se	Egger_intercept_pval
Lung squamous cell carcinoma	Atopobiaceae abundance in stool	Interleukin-24 levels (IL-24)	10	0.309398	0.132344	0.0193957	1.3626	1.05128	1.76613	2.61264	0.977699	0.00335841	0.011229	0.772498
	Faecalicatena lactaris abundance in stool	Interleukin-20 levels (IL-20)	8	0.215977	0.0654398	0.000965515	1.24107	1.09168	1.41092	4.43755	0.728223	0.00140703	0.0192692	0.944164
	CAG-632 abundance in stool	Interleukin-20 levels (IL-20)	21	0.151179	0.0741405	0.0414416	1.1632	1.00588	1.34513	19.7945	0.470849	0.000478965	0.0127613	0.970452
	Veillonellaceae abundance in stool	Monocyte chemoattractant protein-1 levels (CCL8)	10	0.118146	0.0596226	0.047528	1.12541	1.00129	1.26492	7.95082	0.53911	-0.0152595	0.0144529	0.321892
	Megamonas abundance in stool	Interleukin-24 levels (IL-24)	31	-0.0979946	0.0414477	0.0180644	0.906654	0.835912	0.983382	27.0985	0.618096	-0.00250158	0.0124491	0.842145
	Geobacteraceae abundance in stool	Eotaxin levels (CCL11)	5	-0.73212	0.24315	0.00260407	0.480889	0.298587	0.774494	1.45954	0.833783	0.0141405	0.0171811	0.470816
Lung adenocarcinoma	Bacillaceae A abundance in stool	Fms-related tyrosine kinase 3 ligand levels (FIt3L)	8	0.709055	0.312556	0.0232947	2.03207	1.10125	3.74966	4.48774	0.722193	-0.0109036	0.0155418	0.509234
	Victivallis sp002998355 abundance in stool	TNF-related apoptosis-inducing ligand levels (TRAIL)	10	-0.0952276	0.0396344	0.0162767	0.909166	0.841213	0.982609	4.70819	0.858968	0.000200061	0.0140785	0.98901
	GCA-900066495 sp900066495 abundance in stool	TNF-related apoptosis-inducing ligand levels (TRAIL)	15	-0.139005	0.0674819	0.0394089	0.870223	0.762411	0.993282	8.0239	0.888077	-0.00227051	0.0113325	0.844304
	GCA-900066495 sp900066495 abundance in stool	Transforming growth factor-alpha levels (TGF-alpha)	15	-0.162545	0.0675879	0.0161749	0.849978	0.744519	0.970375	6.1127	0.96357	0.000369297	0.0113309	0.974495
Small cell lung cancer	UBA6398 abundance in stool	Fibroblast growth factor 23 levels (FGF-23)	14	0.115787	0.0497648	0.0199824	1.12276	1.01842	1.23779	12.2037	0.511016	0.0275422	0.0205502	0.20499

## Sheet: Supplementary table 9
Supplementary table 9. Causal effects of lung cancer on gut microbiota
Exposure	Outcome	nsnp	Beta	Se	Pvalue	OR	OR_lci95	OR_uci95	Heter.Stat	Heter.p	Egger_intercept	Egger_intercept_se	Egger_intercept_pval
Lung squamous cell carcinoma	GCST90032506	84	0.0214317	0.00823531	0.00925682	1.02166	1.0053	1.03829	82.2599	0.502315	-0.000500828	0.00474029	0.916115
Lung squamous cell carcinoma	GCST90032601	84	0.0167338	0.00841621	0.046781	1.01687	1.00024	1.03379	73.4504	0.764056	0.00366875	0.00483706	0.450346
Lung squamous cell carcinoma	GCST90032324	84	0.0128088	0.00612915	0.0366338	1.01289	1.0008	1.02513	61.4599	0.963297	-0.00516769	0.00352258	0.146196
Lung squamous cell carcinoma	GCST90032325	84	0.0118662	0.0056899	0.0370249	1.01194	1.00071	1.02329	67.0788	0.898368	0.000673083	0.00327013	0.837436
Lung squamous cell carcinoma	GCST90032627	84	0.0105717	0.00485623	0.0294858	1.01063	1.00105	1.02029	88.5712	0.31754	0.00159893	0.00280245	0.569867
Lung squamous cell carcinoma	GCST90032349	84	0.0103266	0.00431931	0.0168119	1.01038	1.00186	1.01897	74.8695	0.725984	0.0021795	0.00248248	0.382535
Lung squamous cell carcinoma	GCST90032380	84	0.0103002	0.0042845	0.0162138	1.01035	1.0019	1.01887	80.8183	0.547344	-0.000520829	0.00246241	0.833012
Lung squamous cell carcinoma	GCST90032637	84	0.00910967	0.00365162	0.0126067	1.00915	1.00195	1.0164	84.4364	0.435436	0.00322658	0.00208121	0.124912
Lung squamous cell carcinoma	GCST90032386	84	0.00893384	0.00436251	0.0405732	1.00897	1.00038	1.01764	63.3962	0.946114	-0.00369562	0.00250729	0.144324
Lung squamous cell carcinoma	GCST90032397	84	0.00460073	0.00225922	0.0417073	1.00461	1.00017	1.00907	61.4512	0.963363	0.00139728	0.00129845	0.285033
Lung squamous cell carcinoma	GCST90032492	84	-0.0166762	0.00848281	0.049313	0.983462	0.967246	0.99995	83.8598	0.452942	0.00221677	0.00489884	0.652098
Lung squamous cell carcinoma	GCST90032335	84	-0.0208197	0.00846662	0.0139312	0.979396	0.963277	0.995784	79.3269	0.593841	0.00562714	0.00486607	0.250874
Lung squamous cell carcinoma	GCST90032440	84	-0.0210114	0.00925416	0.0231785	0.979208	0.961607	0.997131	72.4816	0.788529	-0.0101459	0.00531866	0.059944
Lung squamous cell carcinoma	GCST90032256	84	-0.0243506	0.0113877	0.0324909	0.975943	0.954402	0.997971	87.401	0.349277	0.0049344	0.00656207	0.454229
Lung squamous cell carcinoma	GCST90032258	84	-0.0296446	0.0136051	0.0293364	0.97079	0.945246	0.997026	64.5886	0.932943	0.000604741	0.00781929	0.938542
Lung squamous cell carcinoma	GCST90032267	84	-0.0306539	0.0123842	0.0133146	0.969811	0.946554	0.993639	76.5368	0.678381	0.00103485	0.00711763	0.884758
Lung squamous cell carcinoma	GCST90032207	84	-0.0382287	0.0140417	0.0064787	0.962493	0.936365	0.98935	89.9979	0.280954	0.000441863	0.00811918	0.956731
Lung squamous cell carcinoma	GCST90032206	84	-0.0448155	0.0142842	0.00170438	0.956174	0.929775	0.983322	84.3698	0.437449	0.00174149	0.00825738	0.833488
Lung squamous cell carcinoma	GCST90032208	84	-0.0457694	0.0150531	0.00236166	0.955262	0.92749	0.983866	77.0442	0.663385	0.00303545	0.00865159	0.726597
Lung adenocarcinoma	GCST90032211	81	0.0373724	0.0161954	0.0210218	1.03808	1.00565	1.07156	87.0676	0.275772	0.000991134	0.00844961	0.90692
Lung adenocarcinoma	GCST90032298	81	0.0302307	0.0143759	0.0354769	1.03069	1.00206	1.06015	82.7931	0.393241	-0.00248754	0.00749573	0.740873
Lung adenocarcinoma	GCST90032389	81	0.0221663	0.00982494	0.0240625	1.02241	1.00291	1.04229	92.4779	0.160727	-0.00260881	0.00511794	0.611656
Lung adenocarcinoma	GCST90032388	81	0.0199273	0.00902918	0.0273149	1.02013	1.00223	1.03834	96.6144	0.0995581	-0.00221642	0.00470453	0.638849
Lung adenocarcinoma	GCST90032539	81	0.0174948	0.00817597	0.0323727	1.01765	1.00147	1.03409	79.2181	0.503687	0.00549576	0.00423925	0.198612
Lung adenocarcinoma	GCST90032390	81	0.0172979	0.00771156	0.0248894	1.01745	1.00219	1.03294	68.1006	0.825999	0.00457846	0.00399845	0.255642
Lung adenocarcinoma	GCST90032445	81	0.0164696	0.00742859	0.0266189	1.01661	1.00191	1.03152	82.3796	0.405593	0.000759164	0.0038751	0.845185
Lung adenocarcinoma	GCST90032462	81	-0.00943996	0.00426244	0.0267818	0.990604	0.982363	0.998915	65.1507	0.885323	-0.0014705	0.00221008	0.507758
Lung adenocarcinoma	GCST90032418	81	-0.0110662	0.00522695	0.0342482	0.988995	0.978914	0.999179	63.3994	0.913453	0.0026111	0.00271017	0.338264
Lung adenocarcinoma	GCST90032379	81	-0.0155316	0.00734481	0.034461	0.984588	0.970516	0.998865	71.8379	0.730862	0.000166185	0.00380829	0.965303
Lung adenocarcinoma	GCST90032366	81	-0.0182918	0.0087954	0.0375526	0.981874	0.965093	0.998948	70.1394	0.776613	-0.00286342	0.0045604	0.531889
Lung adenocarcinoma	GCST90032255	81	-0.0194024	0.00908058	0.032623	0.980785	0.963483	0.998397	93.4886	0.143722	-0.00157328	0.00473467	0.740552
Lung adenocarcinoma	GCST90032351	81	-0.0220832	0.0100237	0.0275885	0.978159	0.959129	0.997566	86.6524	0.286244	0.00224551	0.00522404	0.66848
Lung adenocarcinoma	GCST90032285	81	-0.0246746	0.012099	0.0414118	0.975627	0.952763	0.99904	80.7672	0.454955	-0.00718998	0.00626092	0.254273
Lung adenocarcinoma	GCST90032257	81	-0.0292145	0.0146656	0.0463661	0.971208	0.943689	0.99953	79.7978	0.485343	0.00658474	0.00760642	0.389286
Lung adenocarcinoma	GCST90032283	81	-0.0308996	0.0153941	0.0447252	0.969573	0.940755	0.999273	78.9195	0.513169	-0.0027886	0.00798184	0.727743
Lung adenocarcinoma	GCST90032269	81	-0.034498	0.0160894	0.0320214	0.96609	0.9361	0.997042	96.0632	0.106462	0.00030918	0.00839493	0.970714
Lung adenocarcinoma	GCST90032270	81	-0.0398834	0.0160132	0.0127506	0.960902	0.931211	0.991538	80.1312	0.474846	-0.00296328	0.00834873	0.723582
Lung adenocarcinoma	GCST90032302	81	-0.0418809	0.0180744	0.0204961	0.958984	0.925606	0.993566	73.2229	0.690965	-0.0024801	0.00937151	0.791974
Small cell lung cancer	GCST90032620	57	0.0189505	0.00926002	0.0407082	1.01913	1.0008	1.0378	57.4653	0.42067	-0.012721	0.0071453	0.0805451
Small cell lung cancer	GCST90032252	57	0.0174241	0.00864862	0.0439399	1.01758	1.00047	1.03497	54.6831	0.52482	-0.000898588	0.00676032	0.894741
Small cell lung cancer	GCST90032559	57	0.00689882	0.00306349	0.0243256	1.00692	1.00089	1.01299	49.8593	0.705151	0.000952736	0.00239462	0.692269
Small cell lung cancer	GCST90032617	57	-0.0120186	0.00546618	0.0278981	0.988053	0.977524	0.998696	51.7681	0.635693	0.00530368	0.00427281	0.219777

[truncated: 1 more sheets: Supplementary table 10]
